# Supplementary material for: Chimeras of GROWTH-REGULATING FACTOR and GRF-INTERACTING FACTOR enhance leaf-based regeneration and transformation efficiency in tomato
Source: J Exp Bot. 2026 Apr 22;77(14):4579–93. doi: 10.1093/jxb/erag187 (PMC13415958; doi:10.1093/jxb/erag187)
Supplement: erag187_Supplementary_Data [file erag187_supplementary_data.zip]

Archive with 2 entries (2 files):
- jexbot316906-file001.pdf
- jexbot316906-file002.xlsx
