# Supplementary material for: Chimeras of GROWTH-REGULATING FACTOR and GRF-INTERACTING FACTOR enhance leaf-based regeneration and transformation efficiency in tomato
Source: J Exp Bot. 2026 Apr 22;77(14):4579–93. doi: 10.1093/jxb/erag187 (PMC13415958; doi:10.1093/jxb/erag187)
Supplement: erag187_Supplementary_Data [file erag187_supplementary_data.zip › jexbot316906-file002.xlsx]

## Sheet: Table S1
Table S1. Putative protein sequences of GRF and GIF families for Arabidopsis, tomato, rice, and maize.
Gene name	Accession number	Putative protein sequences
SlGRF1	Solyc12g096070‍.1	MAAENGYRPPFTAVQWQELEHQAMIYKYLVAGIPVPADLVVPIRRSFEPISARFFHHPSLGYCSYYGKKFDPEPGRCRRTDGKKWRCAKDAYPDSKYCERHMHRGRNRSRKHVESQSTAQSLLTSMSHNTTGSTTGSSKTSGNFQRNSSESFQNTPLYSAANSEGPSYGSATTKMQMEPPTYAIDSKGYFHGMTADADEQNFSLEASEGTRSLGMGSNTDSMWCLMPPQLPSSPMVKPKNDSQLLDSSRQIRMPNPFEPMNDTTISGQHQHCFFSSDIGSPGTVKQEQRSMRPFFDEWPTTKESWSNLDDEGSNKNNFSTTQLSISIPMAPPDFSSRSSCSPNDA
SlGRF2	Solyc08g005430‍.2	MSGTSTTSVVGVGLVGGGGEVGYNDYGFRPPFTAVQWQELEHQAMIYKYLVAGLPVPPDLVVPIRRSFDAISARFFSHPSLGYCSYYGKKFDPEPGRCRRTDGKKWRCSKDAHPDSKYCERHMHRGRNRSRKPVESQTTSQSLSTSKSHTATGSSNRSGSFQSNSSGSFQNMPLYSVANSDGISYGSTTTKLQMEPASYGITNKEYRYGMAPDVDDHNFMPVASTSVRGLGGTGSNTDNMWRLMPSQDHSKANLKNDSQLLGSLPNPFEPVIESKQQPQHCFFSSDIDSPSTVKQEPQHPMRSFFDEWPTSKESWSNLDEGSGKNNFSTTQLSISIPNISSGFSSRSASSPKCADA
SlGRF3	Solyc08g075950.1	MSGTSTSVVGGGGGGEGGMGYGYGYRPPFTAVQWQELEHQAMIYKYLVAGLPVPPDLVVPIRRSFEAISARFFHHPSLGYCSYYGKKFDPEPGRCRRTDGKKWRCSKDAYPDSKYCERHMHRGRNRSRKPVESQSTPQSLSTSMSQITAGSSNTRGSFQNSSSGSFQNMPLYSVANSGTLNYGSTGTKLQMEPVSYGIDNKDYRYLHGITPDADEHNLSSEASATVRSLGMRTNTDSTWVLPSQISSSPMARSKNDSQLLGSSTEMHLPNLLEPMIDATISKRRHQHCFFGSDIDSPGTVKEEQHSMRPFFNEWPTAKESWSNLDDEGSNKNNFSTTQLSMSIPIAPSNFSSRSACSPNDT
SlGRF4	Solyc07g041640‍.2	MMSSTGRSRFPFTANQWQELEHQALIYKYMVSGMPVPADLLYTIRRSLDSSLSSKLLIHQPHHIGWNCFQMGFGKKIDPEPGRCRRTDGKKWRCSKEAYPDSKYCERHMHRGRNRSRKPVEIMTNNNTSSSTTTRPIIPPTAIPISSINKNTNTCSPTSFSYLTSSSSSTHEPHHNYPFHYRPPQDHTPKFLFESPTTYSRSGMKEEVGEHVFFSSEASGTMRSTCGSNSIESDTWQLSPLTMSSSPMKQRTTYSPSQSTAHSYLQLQSLNESSRQNYYYHNDVEKEDHQPKKVMHHFFDEWPPKDNKHSWLDSDDKFSGLSRTQLSISIPNPSQDLFITTNEK
SlGRF5	Solyc04g077510‍.2	MDFGGLDSGGGGVICSDNTTMFVASAETKQKWYGSGGFNKHERSSVTEDEWNKESKLAKTSDDFSSTKATMMFHQLPISHDNQQMLSFSAPNSQNHVTMPYYNQHPSTAFARNTSGYGSGALNAGNMHGLIAGIKGPFTPSQWMELEHQALIYKYITANIPIPPYLLNPIRKALESAGFSTFAGLRPNALGWGAFHLGFSNSNDPEPGRCRRTDGKKWRCSRDAVADQKYCERHMNRGRHRSRKPVEGQTGNSASGNNTGVTTTSAKLTNMPSAASAALASGGGAAASNSLNLSHHNQLSNLQPAGTNLSTTSPYLERSYTAKENFGERYSDTKGSSVVSASVKEPQYSIQKAQNLYGLTSRAEFGLVCADSLINPLNKNSSLVNCRGYVNSDVSDQES…
SlGRF6	Solyc02g092070.2	MDFGGLMTMETAQQSETSNGSGQLKQQRSDDNIWRPSKVPKPADDLSAYCKQQGPTSTLFMRSDSPNDGRGHSTMLSFSSNKSEEIPFLSTNNVSAQDSSTNLPFPLFDSGSYNTRAASAYASGGSNENTPGSFSRFRGPFTPSQWMELEHQALIYKHFVANIPVPHHLLIPIKKSVNPYAFSGLSAVPYASSNWGWGTFHLGFAGNTDPEPGRCRRTDGKKWRCSREAVPDQKYCERHINRGRHRSRKHVEVQNGHAVSGSTTSKVASVAPSSSATVISSSGTLLNSGGASNSLGTVQQQLNSLQPSAANPNTEQLVNRMLGHRGASVISPTICVKPKDSAISVQKQHNGVELSSLTDFGLVSSDSLLNPSQRNSFVNPKNPIAFLNFNDQERSEQHP…
SlGRF7	Solyc08g083230.1	MEKGENTELLDLKMKTSEVSYPNKRTMFMAPSSHPYFLKETADDGGSGGSGPEKYVGSDVVSSGASNTCARKVPFTASQLQEFQRQFIICKYIMASMPVPPHLLLPLPSPPQSNMDLKFSSGSDPEPWRCKRTDGKKWRCSRDVAPDQKYCERHAHKSKPRSRKPVEIHTNPSPKSNNRHSFQFPTVQPSNDQTRCIEWLGRGDTCGTIPVDDNCNKQLMQSIGFNTRNSPAFQVQHEPKLYPMNFNQYMCNSSSDQALASQLKNEHCNNSIIASLQGRGTTSNAWPKDGISSNGSFTSLTLSMSGWNGGMDDDNKHAQAGIRMLDSERSGDEVLRSQWLNPVSWMSSTAPGGPLGEALCLGNASSLRSPHGYSNSSATSSCSFDSCENGSHGLDFIG
SlGRF8	Solyc03g082430.1	MGHHQDVHCSDGGANKMLCSTDEASLLPPPPSAPVVRSLQPFDVATNSQGGMTTTLGYPFTWAQWKELERQAMIYKYMVSAMSVPPDLLLSISSEASHTTSATGSVQGRYTTNIRDLEPGRCKRTDGKKWRCSRDVAPHQKYCERHMHRGRPRSRKHVEVHAGVSNASDNKKTRLQAESIPTTTASQINNRSTKQPLRSTFQQIQNPLSFHDDKIGGNGIISDSSFNELHRSSGWMMEGELVAKADSGHQWQHLMDSNAGYSAHGYREEALNFLVSRDMERTEHTGEFNFMTNPEFVKDTSRDLINGWSNDNVYNNSNNENLEASLWPSLGDISSSSLALSIAMAAGDVLDEDMGLDSRFMNTNQHKFWENSFPFASGGPLAEVLHPSSSFSLGDNPTS…
SlGRF9	Solyc08g068760.1	MENSKNCYTICSTDEANLLPLPPSTAVVRSFDVATNSQGMATALGYPFTWAQWKELDRQAMIYKYMVSAMSVPPDLLLSIFSGASHTTSATGSVQGQRYTTNIRDLEPGRCKRTDGKNWRCSRDVAPHKKSCEHHMHRGLSILKDGNLIQVYIYF
SlGRF10	Solyc01g091540‍.1	MQLHLFSATPLSLSGKGKEDEIKKKKGSPPCIELSLGYGSSSHVVEEDGKDDKSSNSVFTEAQFQELQLQAVIFKYLVSGLPVPFHLFFIIWNSVSSSLGDGGIYKLYPTLGRFDYTSMTDPEPGRCRRTDGKKWRCKRDVIPGQKYCGQHVHRGRRSRKPVEASEHVMRSDDTNIISKITKLYASGDDPGSKCAPASSKTSCLSSTSRTNQYNSIEDSSAKPRFINSGYGSEKQDTYMICKRKDITTSVRTPSFIAGDNADSKNIDFNRISPSKTNQKQNCGEARKHGALVPILGLSTKSDQQHTIGSESDEQRCRRSDGKKWRCSKTVVPCQKYCETHMHRGANRKRVASVSVVVPPSKSPSYRFCPPENDGTRRNLNTSLSIYTIPGHQNITDDDS…
SlGRF11	Solyc09g009200.1	MDFKLKQWRNESSSSEEKSTKLPNLVLDLDSFSPSCYSHSDSDSNSSALPLFVSEPINKLSAFADSSLTPTKLPSMGNGYFSLAQWQELELQALIYKHMLAGAPVPHELLYLIKKSLSNSSPYYNMSQQYHHYQQAMLHSGYWGRTNMDPEPGRCRRTDGKKWRCSRDVVSGHKYCERHVHRGRNRSRKPVEIPTTTTPRGCNAATSSRGGSEVRKVNPAMTSHGGVTPQFALSGHANSVDLLHLNQRPSKSIIEKKVPMEAQNDSKPSGQILRHFFDDWPRQQLEENENATSMASATSLSISMPGNSSSDVSLKLSTGDRHNSGTGVHNVERSMWGSTQVAPMGGPLAEALRSSMSSSSPTSVLHHLPRGSTSEASYVTT
SlGRF12	Solyc10g083510.1	MDFNMKQWSNQHESENQESPTKLPRLLLDFHSVSSDSASAAALPLFVSEPTTSTTTCTKLMSDSATTVTTKFPRIGSGGGYFSLAQWQELELHSLIFRHFVAGAPVPSELLHLVKKSIIASPPPPPSYYFAHPYQQYPHYQQALMQSGYWGRAAMDPEPGRCRRTDGKKWRCSRDVVAGQKYCERHVHRGRSRSRKPVEIPTPANNGSKNNNTVSHHQAFGKMTGHAHAGGGAPQFSLSGHSPSTNAPFHLNQRPIKGPPQEVLQKDVSIGDGKSSSGQILRHFFDDWPRQQLQEGDNAATSLSISMPGVGGNPSSDFSLKLSTGNYYDSGTQVSNVERSTWGTSHHHVASMGGPLAEALRSSTTNSSPTSVLHQLARGSASEASYIST
SlGRF13	Solyc08g079800.2	MELKISPPKSIATKKVCYNVSDGGEKCSIELGFKNLELSYSNFSTNGYGFTFLQRQELEQQFIIYKYIEAGLPVPTHLIIPIYKSFTCSLKGLHDVMGYGHVCWEHKSRMEPEPGRCKRTDGKKWRCSKGVVQNQKYCEKHMHRGRQRSRKCMELTNSTDICCSDSSKILSQSCQILQKCATGKVSDMQPLIFLKSLNNIDHNSEPDTTTLSIGLPMN
AtGRF1	At2g22840.1	MDLGVRVSGHETVSSPGQTELGSGFSNKQERSGFDGEDCWRSSKLSRTSTDGFSSSPASAKTLSFHQGIPLLRSTTINDPRKGQEHMLSFSSASGKSDVSPYLQYCRNSGYGLGGMMNTSNMHGNLLTGVKGPFSLTQWAELEQQALIYKYITANVPVPSSLLLSLKKSFFPYGSLPPNSFGWGSFHLGFSGGNMDPEPGRCRRTDGKKWRCSRDAVPDQKYCERHINRGRHRSRKPVEGQNGHNTNAAAAASAAAASTAAAVSKAAAGTSAVAMRGSDNNNSLAAAVGTQHHTNNQSTDSLANRVQNSRGASVFPATMNLQSKETHPKQSNNPFEFGLISSDSLLNPSHKQASYATSSKGFGSYLDFGNQAKHAGNHNNVDSWPEELKSDWTQLSMSI…
AtGRF2	At4g37740.1	MDIGVHVLGSVTSNENESLGLKELIGTKQDRSGFIGEDCLQRSLKLARTTTRAEEEENLSSSVAAAYCKTMSFHQGIPLMRSASPLSSDSRRQEQMLSFSDKPDALDFSKYVGLDNSSNNKNSLSPFLHQIPPPSYFRSSGGYGSGGMMMNMSMQGNFTGVKGPFTLTQWAELEQQALIYKYITANVPVPSSLLISIKKSFYPYGSLPPSSFGWGTFHLGFAGGNMDPEPGRCRRTDGKKWRCSRDAVPDQKYCERHINRGRHRSRKPVEVQSGQNQTAAAASKAVTTPQQPVVAGNTNRSNARASSNRSLAIGSQYINPSTESLPNNRGVSIYPSTVNLQPKESPVIHQKHRNNNNPFEFGHISSDSLLNPNTAKTYGSSFLDFSSNQEKHSGNHNHN…
AtGRF3	At2g36400.1	MDLQLKQWRSQQQQQHQTESEEQPSAAKIPKHVFDQIHSHTATSTALPLFTPEPTSSKLSSLSPDSSSRFPKMGSFFSWAQWQELELQALIYRYMLAGAAVPQELLLPIKKSLLHLSPSYFLHHPLQHLPHYQPAWYLGRAAMDPEPGRCRRTDGKKWRCSRDVFAGHKYCERHMHRGRNRSRKPVETPTTVNATATSMASSVAAAATTTTATTTSTFAFGGGGGSEEVVGQGGSFFFSGSSNSSSELLHLSQSCSEMKQESNNMNNKRPYESHIGFSNNRSDGGHILRPFFDDWPRSSLQEADNSSSPMSSATCLSISMPGNSSSDVSLKLSTGNEEGARSNNNGRDQQNMSWWSGGGSNHHHHNMGGPLAEALRSSSSSSPTSVLHQLGVSTQAFH
AtGRF4	At3g52910.1	MDLQLKQWRSQQQNESEEQGSAATKISNFFFDQIQSQTATSAAAAPLPLFVPEPTSSSSFSCFSPDSSNSSSSSRFLKMGNFFSWAQWQELELQALIYRYMLAGASVPQELLLPIKKSLLHQSPMHFLHHPLQHSFPHHQPSWYWGRGAMDPEPGRCKRTDGKKWRCSRDVVAGHKYCDRHIHRGRNRSRKPVETATTTITTTATTTASSFVLGEELGHGPNNNHFFSSGSSQPLHLSHQQSCSSEMKQESNNNKRPYEANSGFSNGRSDDGHILRHFFDDWPRSSDSTSSPMSSSTCHLSISMPGNNTSSDVSLKLSTGNEEEEENMRNNNNEREQMNWWSNGGNHHNNMGGPLAEALRSASSTSSVLHQMGISTQVFH
AtGRF5	At3g13960.1	MMSLSGSSGRTIGRPPFTPTQWEELEHQALIYKYMVSGVPVPPELIFSIRRSLDTSLVSRLLPHQSLGWGCYQMGFGRKPDPEPGRCRRTDGKKWRCSREAYPDSKYCEKHMHRGRNRARKSLDQNQTTTTPLTSPSLSFTNNNNPSPTLSSSSSSNSSSTTYSASSSSMDAYSNSNRFGLGGSSSNTRGYFNSHSLDYPYPSTSPKQQQQTLHHASALSLHQNTNSTSQFNVLASATDHKDFRYFQGIGERVGGVGERTFFPEASRSFQDSPYHHHQQPLATVMNDPYHHCSTDHNKIDHHHTYSSSSSSQHLHHDHDHRQQQCFVLGADMFNKPTRSVLANSSRQDQNQEEDEKDSSESSKKSLHHFFGEDWAQNKNSSDSWLDLSSHSRLDTGS
AtGRF6	At2g06200.1	MATRIPFTESQWEELENQALVFKYLAANMPVPPHLLFLIKRPFLFSSSSSSSSSSSFFSPTLSPHFGWNVYEMGMGRKIDAEPGRCRRTDGKKWRCSKEAYPDSKYCERHMHRGKNRSSSRKPPPTQFTPNLFLDSSSRRRRSGYMDDFFSIEPSGSIKSCSGSAMEDNDDGSCRGINNEEKQPDRHCFILGTDLRTRERPLMLEEKLKQRDHDNEEEQGSKRFYRFLDEWPSSKSSVSTSLFI
AtGRF7	At5g53660.1	MDFLKVSDKTTIPYRSDSLFSLNQQQYKESSFGFRDMEIHPHPTPYAGNGLLGCYYYYPFTNAQLKELERQAMIYKYMIASIPVPFDLLVSSPSSASPCNNKNIAGDLEPGRCRRTDGKKWRCAKEVVSNHKYCEKHLHRGRPRSRKHVEPPYSRPNNNGGSVKNRDLKKLPQKLSSSSIKDKTLEPMEVSSSISNYRDSRGSEKFTVLATTEQENKYLNFIDVWSDGVRSSEKQSTTSTPVSSSNGNLSLYSLDLSMGGNNLMGQDEMGLIQMGLGVIGSGSEDHHGYGPYGVTSSLEEMSSWLAPMSTTPGGPLAEILRPSTNLAISGDIESYSLMETPTPSSSPSRVMKKMTSSVSDESSQV
AtGRF8	At4g24150.1	MRMLLGIPYVDKSVLSNSVLERGKQDKSKLLLVDKCHYELDVEERKEDFVGGFGFGVVENSHKDVMVLPHHHYYPSYSSPSSSSLCYCSAGVSDPMFSVSSNQAYTSSHSGMFTPAGSGSAAVTVADPFFSLSSSGEMRRSMNEDAGAAFSEAQWHELERQRNIYKYMMASVPVPPELLTPFPKNHQSNTNPDVDTYRSGMFSIYADYKNLPLSMWMTVTVAVATGGSLQLGIASSASNNTADLEPWRCKRTDGKKWRCSRNVIPDQKYCERHTHKSRPRSRKHVESSHQSSHHNDIRTAKNDTSQLVRTYPQFYGQPISQIPVLSTLPSASSPYDHHRGLRWFTKEDDAIGTLNPETQEAVQLKVGSSRELKRGFDYDLNFRQKEPIVDQSFGALQGL…
AtGRF9	At2g45480.1	MKMQSPKMEQEEVEEERMRNKWPWMKAAQLMEFRMQALVYRYIEAGLRVPHHLVVPIWNSLALSSSSNYNYHSSSLLSNKGVTHIDTLETEPTRCRRTDGKKWRCSNTVLLFEKYCERHMHRGRKRSRKLVESSSEVASSSTKYDNTYGLDRYNESQSHLHGTISGSSNAQVVTIASLPSARSCENVIRPSLVISEFTNKSVSHGRKNMEMSYDDFINEKEASMCVGVVPLQGDESKPSVQKFFPEVSDKCLEAAKFSSNRKNDIIARSREWKNMNVNGGLFHGIHFSPDTVLQERGCFRLQGVETDNEPGRCRRTDGKKWRCSKDVLSGQKYCDKHMHRGMKKKHPVDTTNSHENAGFSPLTVETAVRSVVPCKDGDDQKHSVSVMGITLPRVSDEKS…
OsGRF1	Os02g53690.1	MMMMSGRPSGGAGGGRYPFTASQWQELEHQALIYKYMASGTPIPSDLILPLRRSFLLDSALATSPSLAFPPQPSLGWGCFGMGFGRKAEDPEPGRCRRTDGKKWRCSKEAYPDSKYCEKHMHRGKNRSRKPVEMSLATPPPPSSSATSAASNSSAGVAPTTTTTSSPAPSYSRPAPHDAAPYQALYGGPYAAATARTPAAAAYHAQVSPFHLHIDTTHPHPPPSYYSMDHKEYAYGHATKEVHGEHAFFSDGTEREHHHAAAGHGQWQFKQLGMEPKQSTTPLFPGAGYGHTAASPYAIDLSKEDDDEKERRQQQQQQQQHCFLLGADLRLEKPAGHDHAAAAQKPLRHFFDEWPHEKNSKGSWMGLEGETQLSMSIPMAANDLPITTTSRYHNDE
OsGRF2	Os06g10310.1	MMAGGGSGRCLFTATQWQELEHQALIYKYMAAGAPVPPDLLLHLRHRAAAAAAADVDTVPSLAFPPHHLGWGCYGAAAAQYGRRVEDPEPGRCRRTDGKKWRCSREAYGESKYCEKHMHRGKNRSRKPVEMPPPAAAAVYRPSALSISPPPHDADAPSYGAGAGAPLQLHLDSFHASTSPPPSYHRYAHTSSAPLFPSSAAGYGGGWSLSKEHCLTLGGAAADLSLDKPADHHHDATSATTEKPLRRFFDEWPRSDDGRTPWDGTQLSISIPTAAAASPDLAIAGAASRYHSNGDHLRTSE
OsGRF3	Os04g51190.1	MAMPFASLSPAADHRPSFIFPFCRSSPLSAVGEEAQQHMMGARWAAAVARPPPFTAAQYEELEQQALIYKYLVAGVPVPADLLLPIRRGLDSLASRFYHHPVLGYGSYFGKKLDPEPGRCRRTDGKKWRCSKEAAPDSKYCERHMHRGRNRSRKPVEAQLVAPHSQPPATAPAAAVTSTAFQNHSLYPAIANGGGANGGGGGGGGGGSAPGSFALGSNTQLHMDNAASYSTVAAGAGNKDFRYSAYGVRPLADEHSPLITGAMDTSIDNSWCLLPSQTSTFSVSSYPMLGNLSELDQNTICSLPKVEREPLSFFGSDYVTVDSGKQENQTLRPFFDEWPKARDSWPDLADDNSLATFSATQLSISIPMATSDFSTTSSRSHNDE
OsGRF4	Os02g47280.1	MAMPYASLSPAVADHRSSPAAATASLLPFCRSTPLSAGGGGVAMGEDAPMTARWPPAAAARLPPFTAAQYEELEQQALIYKYLVAGVPVPPDLVLPIRRGLDSLAARFYNHPALGYGPYFGKKLDPEPGRCRRTDGKKWRCSKEAAPDSKYCERHMHRGRNRSRKPVETQLVAQSQPPSSVVGSAAAPLAAASNGSSFQNHSLYPAIAGSNGGGGGRNMPSSFGSALGSQLHMDNAAPYAAVGGGTGKDLRYTAYGTRSLADEQSQLITEAINTSIENPWRLLPSQNSPFPLSSYSQLGALSDLGQNTPSSLSKVQRQPLSFFGNDYAAVDSVKQENQTLRPFFDEWPKGRDSWSDLADENANLSSFSGTQLSISIPMASSDFSAASSRSTNGD
OsGRF5	Os06g02560.1	MLSSSPSAAAPGIGGYQPQRGAAVFTAAQWAELEQQALIYKYLVAGVPVPGDLLLPIRPHSSAAATYSFANPAAAPFYHHHHHPSLSYYAYYGKKLDPEPWRCRRTDGKKWRCSKEAHPDSKYCERHMHRGRNRSRKPVESKTAAPAPQSQPQLSNVTTATHDTDAPLPSLTVGAKTHGLSLGGAGSSQFHVDAPSYGSKYSLGAKADVGELSFFSGASGNTRGFTIDSPTDSSWHSLPSSVPPYPMSKPRDSGLLPGAYSYSHLEPSQELGQVTIASLSQEQERRSFGGGAGGMLGNVKHENQPLRPFFDEWPGRRDSWSEMDEERSNQTSFSTTQLSISIPMPRCD
OsGRF6	Os03g51970.1	MDLGGGVGVVMAAVDGGGGGELGGGGLLGSRLMKHGRGNAGDQEHEWRPPAKQARGGDASSAAAAVAAAAAVSEAVKVAAPFLLGASCSPGHGGEQMLSFSSSASSCSSGGGGAAVAAAAAAGGAMPLYYGTPASCSGLSSVSLSSSMQGAMARVRGPFTPSQWIELEHQALIYKYLAANSPVPHSLLIPIRRSLTSPYSPAYFGSSTLGWGSFQLGYSGSADPEPGRCRRTDGKKWRCSRDAVADQKYCERHMNRGRHRSRKHVEGQPGHAAKAMPAAVAAAAASATQPSAPAAHSGGAVAGLAINHQHQQMKNYAANTANPCSLQYSRDLANKHNESEQVQDSDSLSMLTSISTRNTGSLFPFSKQHNPFEVSNSRPDFGLVSPDSLMSSPHSSLEN…
OsGRF7	Os12g29980.1	MPSTSSSSPGFGNLLAIFAPGQYSQMLLLQLLGCCGGQVTPVLSSAKGGAVCFPNFCFSAFGTAEMCPLSPKMQSLLNPLEMALTLFTLPSSSERGLDCGSSDVARMQGVLARVRGPFTPTQWMELEHQALIYKHIVANAPVPAGLLLPIRRSLHPPVFPHFSSGGILGSSSLGWGSFQLGYSGSADSEPGRCRRTDGKKWRCSRDAVVDQKYCERHINRGRHRSRKHVEGQSSHAAKATVPAIAQPPIGASNGKLSGSHGVSNELTKTLATNRMMLDKANLIERSQDYTNQQHNILQNNTKGDNWSEEMSSQADYAVIPAGSLMNTPQSANLNPIPQQQRCKQSLFGKGIQHDDIQLSISIPVDNSDLPTNYNKAQMDHVVGGSSNGGNNTRASWIPG…
OsGRF8	Os11g35030.1	MLSSCGGHGHGNPRSLQEEHHGRCGEQQGGGGGGGQEQEQDGFLVREARASPPSPSSSSFLGSTSSSCSGGGGGGQMLSFSSPNGTAGLGLSSGGSMQGVLARVRGPFTPTQWMELEHQALIYKHIAANVSVPSSLLLPIRRSLHPWGWGSFPPGCADVEPRRCRRTDGKKWRCSRDAVGDQKYCERHINRGRHRSRKHVEGRKATLTIAEPSTVIAAGVSSRGHTVARQKQVKGSAATVSDPFSRQSNRKFLEKQNVVDQLSPMDSFDFSSTQSSPNYDNVALSPLKLHHDHDESYIGHGAGSSSEKGSMMYESRLTVSKETLDDGPLGEVFKRKNCQSASTEILTEKWTENPNLHCPSGILQMATKFNSISSGNTVNSGGTAVENLITDNGYLTARM…
OsGRF9	Os03g47140.1	MFADFSAAAMELGEVLGLQGLTVPSTKEGDLSLIKRAAAGSFTQAAAASYPSPFLDEQKMLRFAKAAHTLPSGLDFGRENEQRFLLSRTKRPFTPSQWMELEHQALIYKYLNAKAPIPSSLLISISKSFRSSANRMSWRPLYQGFPNADSDPEPGRCRRTDGKKWRCSKEAMADHKYCERHINRNRHRSRKPVENQSRKTVKETPCAGSLPSSVGQGSFKKAKVNEMKPRSISYWTDSLNRTMANKEKGNKAAEENNGPLLNLTNQQPTLSLFSQLKQQNKPEKFNTAGDSESISSNTMLKPWESSNQQNNKSIPFTKMHDRGCLQSVLQNFSLPKDEKMEFQKSKDSNVMTVPSTFYSSPEDPRVSCHAPNMAQMQEDSISSSWEMPQGGPLGEILTN…
OsGRF10	Os02g45570.1	MDEEKEADSPQPPSKLPRLSGADPNAGVVTMAAPPPPVGLGLGLGLGGDSRGERDVEASAAAAHKATALTFMQQQELEHQVLIYRYFAAGAPVPVHLVLPIWKSVASSSFGPHRFPSLAVMGLGNLCFDYRSSMEPDPGRCRRTDGKKWRCSRDVVPGHKYCERHVHRGRGRSRKPVEASAAATPANNGGGGGIVFSPTSVLLAHGTARAT
OsGRF11	Os07g28430.1	MAAEGEAKKDSASNPPGGGGGGGGGEEEEDSSLAVGEAAVGVGEAGGGGGGGEKADREEEEGKEDVEEGGVCKDLVLVEDAVPVEDPEEAAATAALQEEMKALVESVPVGAGAAFTAMQLQELEQQSRVYQYMAARVPVPTHLVFPIWKSVTGASSEGAQKYPTLMGLATLCLDFGKNPEPEPGRCRRTDGKKWRCWRNAIANEKYCERHMHRGRKRPVQLVVEDDEPDSTSGSKPASGKATEGGKKTDDKSSSSKKLAVAAPAAVEST
OsGRF12	Os04g48510.1	MLAEGRQVYLPPPPPSKLPRLSGTDPTDGVVTMAAPSPLVLGLGLGLGGSGSDSSGSDAEASAATVREARPPSALTFMQRQELEQQVLIYRYFAAGAPVPVHLVLPIWKSIAAASSFGPQSFPSLTGLGSLCFDYRSSMEPEPGRCRRTDGKKWRCSRDVVPGHKYCERHVHRGRGRSRKPMEASAAVAPTYLPVRPALHTVATLATSAPSLSHLGFSSASKVLLAHTTTGTTRAT
ZmGRF1	GRMZM2G034876	MAMPYASLSPAGAADHRSSTATASLVPFCRSTPLSAGGGLGEEDAQASARWPAARPVVPFTPAQYQELEQQALIYKYLVAGVPVPPDLVVPIRRGLDSLATRFYGQPTLGYGPYLGRKLDPEPGRCRRTDGKKWRCSKEAAPDSKYCERHMHRGRNRSRKPVETQLAPQSQPPAAAAVSAAPPLAAAAAATTNGSGFQNHSLYPAIAGSTGGGGGVGGSGNISSPFSSSMGGSSQLHMDSAASYSYAALGGGTAKDLRYNAYGIRSLADEHNQLIAEAIDSSIESQWRLPSSSFPLSSYPHLGALGDLGGQNSTVSSLPKMEKQQPPSSFLGNDTGAGMAMGSASAKQEGQTLRHFFDEWPKARDSWPGLSDETASLASFPPATQLSMSIPMASSDFSV…
ZmGRF2	GRMZM2G099862	MEGGRDVFLGAAARAPPPPPSCPFHGSATATRSGGAQMLSFSSNGVAGLGLCSGASKMQGVLSRVRRPFTPTQWMELEHQALIYKHFAVNAPVPSSLLLPIKRSLNPWSSLGSSSLGWAPFRSGSADAEPGRCRRTDGKKWRCSRDAVGDQKYCERHIKRGCHRSRKHVEGRKATPTTADPTMAVSGGSLLHSHAVAWQQQGKSSAANVTDPFSLGSNRNLLDKQNLGDQFSVSTSMDSFDFSSSHSSPNQAKVAFSPVAMQHEHDQLYLVHGAGSSAENVNKSQDGQLLVSRETIDDGPLGEVFKGKSCQSASADILTDHWTSTRDLRPPTGVLQMSSSNTVPAENHTSNSSYLMARMANSQTVPTLH
ZmGRF3	GRMZM2G105335	MMMMSSGRAGGGATAGRYPFTASQWQELEHQALIYKCLASGKPIPSYLMPPLRRILDSALATSPSLAYPPQPSLGWGCFGMGFTRKADEDPEPGRCRRTDGKKWRCSKEAYPDSKYCEKHMHRGKNRSRKPVEMSLATPAPAPAPAAATTATATSSPAPSYHRPAHDATPSPYHALYGGGGGGGGSPYSASARPGATGGGGAYHHAQHVSPFHLHLETTHPHPPPPYNYSADQRDYAYGHAAAKEVGEHAFFSDGAGERVDRQAAAGQWQFRQLGVETKPGPTPLFPVAGYGHGAASPYGVEMGKDDDEQEERRRQHCFVLGADLRLERPSSGHGHGHDHDDAAAAQKPLRPFFDEWPHQKGDKAGSWMGLDGETQLSMSIPMAATDLPVTSRFRNGGH…
ZmGRF4	GRMZM2G004619	MAAEGEAKNPSGGGEGGNPQHQQAVQAAPAEPPTAQGEAVQEAGAQATGQEPEGEKANRDGEGSAGEKDDGACRDLVLVEDPEVLAVEDPEEAAATAALQEEMKALVASVPDGAGAAFTAMQLQELEQQSRVYQYMAARVPVPTHLVFPVWKSVTGASSEGAQKYPTLLGLATLCLDFGKNPEPEPGRCRRTDGKKWRCWRNTIPNEKYCERHMHRGRKRPVQVVEEAEPDSASGSKSAPSKATEGAKKVDDKSPGSKKLAVAAAAAAAVQST
ZmGRF5	GRMZM2G129147	MGMAMPFASPSPAADHRPSSLLPFCRAAPLSAAGEDAAQQHAMSGRWAARPALFTAAQYEELEHQALIYKYLVAGVPVPPDLLLPLRRGFVFHQPPALGYGPYFGKKVDPEPGRCRRTDGKKWRCSKEAAPDSKYCERHMHRGRNRSRKPVEAQLAPPPHAQPQQQQQAPAPAAGFQNHSLYPSILTGNGGGGVGAGAGGGTFGLGPTSQLHMDSAAAYATAAGGGSKYLRYSAYGVKSLSDEHSTLLSGGMDPSMMDNSWRLLPSQTNTFQATSYPVFGTLSGLDESTIASLPKTQREPLSFFGSDFVTAAKQENQTLRPFFDEWPKSRDSWPELGEDSSLGFSATQLSISIPMATSDFSNTSSRSPGGIPSR
ZmGRF6	GRMZM2G041223	MAMPFASLSPAADHRPSSLLPYCRAAPLSAVGEDAAAQAQQQQQHAMSGRWAARPPALFTAAQYEELEHQALIYKYLVAGVPVPPDLLLPLRRGFVYHQPALGYGPYFGKKVDPEPGRCRRTDGKKWRCSKEAAPDSKYCERHMHRGRNRSRKPVEAQLVPPPHAQQQQQQQAPAPTAGFQSHPMYPSILAGNGGGGGGVGGGAGGGGTFGLGPTSQLHMDSAAAYATAAGGGSKDLRYSAYGVKSLSDEHSQLLSGGGGMDASMDNSWRLLPSQTAATFQATSYPLFGALSGLDESTIASLPKTQREPLSFFGSDFVTPKQENQTLRPFFDEWPKSRDSWPELNEDNSLGSSATQLSISIPMAPSDFNTSSRSPNGIPSR
ZmGRF7	GRMZM5G850129	MMLSGHGGGRRLFTASQWQELEHQALIFKYMASGAPVPHDLVLPLRLATGVDTAPSLAFPPQPSPSLAYWGCYGAGAPFVGRKAAEDTEPGRCRRTDGKKWRCSREAHGDSKYCEKHIHRGKSRSRKPVEVTSSPAAGAAAAYRPSAISTISPPRAADAPPPSLAYPQQHLLHGASSSAAARAPAGALQLHLDASLHAAAASPSPPPSYHRYAHYTPPASSLFPGGGYGYDYDYGQSKELRRRHFHALGADLSLDKPLPEPDTGSDEKQPLRRFFDEWPRESGDMAADDATQLSISIPAASPSDLAATSASAAAARFHNGE
ZmGRF8	GRMZM2G045977	MSAEFCAAAGVVAMELGVGDVLGLQQGIAITAPSPRDSDLGLLKRAGLTQAAAAAPYPSPFLDEEKMLRFSKAAHTLHSGLDFGGPGEQAFLLSRTKMPFTPSQWMELEHQALIYKYLNAKAPIPSSLLISISKSFRSSNRVSWRPLYQGYTNADSDPEPGRCRRTDGKKWRCSKEAMADHKYCERHINRNRHRSRKPVENQPKKTTKEVPAAAGSLPCAGPQGSLKKAKVNDSKPGTVSYWADSLNRTMLSREKANKPTEDSSLLLTSTNSQPTLSLLSQLKQQNKPDKLGPTLENESNPDTILKAWGGNQPSHKSISSTERHDAESLQSVLQNFSLAQNEKMESEKNKYSDSVLVSSTFYSADGPRATCLTPNMTQVKQDCISSSWEMPQGGPLGEI…
ZmGRF9	GRMZM5G893117	MMMMSGRAATAGRYPFTASQWQELEHQALIYKCLASGKPIPSYLMPPLRRILDSALATSPSLAAFQPQPSLGWGGCFGMGFSRKPADEDPEPGRCRRTDGKKWRCSKEAYPDSKYCEKHMHRGKNRSRKPVEMSLATPAPPASSAATTSTSPAPSYHRPAPAAHDAVPYHAPYGAAYHHTQTQVMSPFHLHLETTHPHPPPPPPYYYADQRDYAYGKEVGERAFFSDGAGERDRQQQAAGQWQFKQLGTMEATKPCPTPTPLLPAAGYGVGQAKEDEEEETRRQQQQHCFVLGADLRLAERPSGAHDDAAQKPLRHFFDEWPHEKGSKAGWWIGGLDGETTQLSMSIPMAAAADLPVTSRYRT
ZmGRF10	GRMZM2G096709	MTAEGEAKNPSAGGGGDNPQHQQAAPAPAPAQGEVAQEAAVQGTGQEQERDKADREVQGGAGEKDDGACRDLVLVEDPEVLAVEDPEEAAATAALQEEMKALVASIPDGAGAAFTAMQLQELEQQSRVYQYMAARVPVPTHLVFPVWKSVTGASSEGAQKYPTLMGLATLCLDFGKNPEPEPGRCRRTDGKKWRCWRNTIPNEKYCERHMHRGRKRPVQVFLEDDEPDSASGSKPAAPGKATEGAKKADDKSPSSKKLAVAAPAAVQST
ZmGRF11	GRMZM2G067743	MMLSGHGGGRRLFTASQWQELEHQALIFKYMASGAPVPHDLVLPLRLATGVDTAPSLAFPPQPSPSLAYWGCYGAGAPFGRKAEDPEPGRCRRTDGKKWRCSREAHGDSKYCEKHIHRGKSRSRKPVEVTSPAAYRPSAFSISPPRAADAPPPPPGLGHPQQQHLRHGALSPAGRAHAAGALQLHLDSSLHAASPPPSYHRYAHSHAHYTPPPPPSLYDYGQSKELREAAELRRRHFHALGADLSLDKPLADAGAAEKPLRRFFDEWPRERGDTRPSWAGAEDATQLSISIPAASPSSDHAASAAARCHNDGSDRCIS
ZmGRF12	GRMZM2G124566	MLSSASSAGAAMGMGGGYQHQPLPLPQRGAAAAVFTAAQWAELEQQALIYKYLMAGVPVPPDLLRPAPHAAAFSFASPAASPFYHHHHHHPSLSYYAYYGKKLDPEPWRCRRTDGKKWRCSKEAHPDSKYCERHMHRGRNRSRKPVESKTASSPPQLSTVVTTTTTREAAAATPLESLAGAGGKAHGLSLGGGAGSSHLSVDASNTHFRYGSKYPLGAKSDAGELSFFSGAPGNSRGFTIDSPADNSWHSLPSNVPPFTLSKGRDSGLLPGAPPVVVQQQRGRRWWVAGEREAGEPAAEALLRRVAWDAGLVVGDGRREVQ
ZmGRF13	GRMZM2G018414	MSAEFCAAAAGAVAMELGVGDVMGLQQGIAAATGPSSGDSDLGLLKRAGLAQAATSYPSPFLDQQKMLRFSKAAAAHTSPSGLDFGGGPSEQAFLLSRTKRPFTPSQWMELEHQALIYKYLNAKAPIPSSLLVSISKSFRSSNRVSWRPLYQGYANADSDPEPGRCRRTDGKKWRCSKEAMPDHKYCERHINRNRHRSRKPVENQPRKTSKEVPTAAAGSLPCAGPQGSLKKAKVNDSKPGTGSYWTDSLNRTMLSREKANKPTEDESLLLSSTKNSQPTLSLLTQLKQQNKPDKLGPTPENEPNSDTMLKAWGGSHHKNISSTQRHDAESLQSVLQNFSLAQNDRLESEKNRYSDSVLVSSAFYSADGPQTTCLTPNMTQVQQDCISSSWEMPQGGPL…
ZmGRF14	GRMZM2G098594	MLSSASSAAGAAMGMGGGGYAHQPPPQRAVFTAAQWAELEQQALIYKYLMAGVPVPPDLLLPVRPGPAAAFSFAGPAAASPFYHQHHPSLSYYAYYGKKLDPEPWRCRRTDGKKWRCSKEAHPDSKYCERHMHRGRNRSRKPVESKTASSSSPAHPSPPQLSTVTTTAPLEPLAAAGGKVHGLSLGGGAAGSSHLGVDASNAHYRYGSNRYPLGAKPDGGELSFFSGASSGNNSRGGFTIDSPSDNNSWHSALASSVPPFTLSTKSGDSGLLPGAYASYSQSHSHMEPPRELGQVTIASLAQEQERQQPFSGGMLGNVKQENQNQPLRPFFDEWPGTRADSWPPEMDGAPRAGRTSFSSSTTQLSISIPMPRCELHLRNQNS
ZmGRF15	GRMZM5G853392	MSSARVRGPFTPPQWIELEHQALIYKYLSANSPVPHSLLVPIRRSGSLASSPYPPPYFGTSTFGWGSFQLGYSGNADLEPGRCRRTDGKKWRCSRDAVADQKYCERHMNRGRHRSRKHVEDQPGHAAKAMSAVAVAAAAAAATQHAAALAGAGATAAAGLAVNRHRQPGKSYATGATDPCSLQYSRELANKLSNESENMQDSDNVSMLTSMNTGNTAGSVFPFSKQNTALFEVSSSRPEFGLVPSDSLTSSPHSSLKSVKNLLSSRSLSEHQSSASLQHFVDWPRTPPAQGGLSWPEAEDMPRAQRSQLSVSAPMASSELSSASTSPIHDHEKLILSPLKLGREYTPSGVVSAAANRYEVSQLEATWATMFRDSSTGGPLGEVLAKNNSNAEARGCPSA…
ZmGRF16	GRMZM2G178261	MDLGGSVVMDAGASELGLLGGGSSRLLKHGRGPNAAGGDDDVWGGGRAKQPRTGTAPVVAGDVAAATKAAAAPFLLGSCSPGHGGEQMLSFSSAAAAAAASCASSTAAADGGGAMPLYYGTPASCSGLSSVSLSTSMQGAMARVRAPFTPSQWIELEHQALIYKYLAANSPIPHSLLIPIRRSLAASPYPPSYFGTSTLGWGSFQLGYSGNADLEPGRCRRTDGKKWRCSRDAVADQKYCERHMNRGRHRSRKHVEGQPGHAAKAMSAVAAAAAAAAQPAALAGAGAPAAGLTVNQHQLPAKSYATGATDPCSLQYNRELVNKQNESENMQDSDNLSMLTSMNTGNTGSVFPFSKQNTNPFEVTSSRLEFGLVSSDSLMSSPHSSLENVNLLGSQSMNE…
SlGIF1a	Solyc04g009820.2.1	MQQHLMQMQPMMAAYYPTNVTTDHIQQYLDENKSLILKIVESQNSGKLSECAENQARLQRNLMYLAAIADSQPQPSSMHSQFSSGGMMQPGTHSYLQQQQQQQQAQQMATQQLMAARSSSMLYGQQQQQSQLSQYQQGLHSSQLGMSSGSGGSTGLHHMLQSESSPHGGGFSHDFGRANKQDIGSSMSAEGRGGSSGGENLYLKASED
SlGIF1b	Solyc11g006230.1.1	MQQQHLMQMQPMMAAYYPNNVTTDHIQQFLDENKSLILKIVESQNSGKISECAESQAKLQRNLMYLAAIADSQPQPPNMHSQLASGGMMQGGAHYLQQQQAQQLTTQSLMATTRSSSSMLYGQQQQLSSLQQHQAAAYHSQQLGMSSSGGGSSGGLHMLQSENTHSGSTGGGCFPDFGRGLGSANKLEMGGSMSDQGRGGSSSGHGGDGGENLYLKSSEDGN
SlGIF2	Solyc03g082480.2.1	MQQQQQPQPQTLNSAPPLPLSAITTEQIQKFLDENKNLILAILENQNLGKLSECAQYQAMLQKNLMYLAAIADAQPQQSAATSQAQSTPQLGNQMQQTQAALQQQQQQGVAISKLPFQLNALPTQEQQQQMLQFQQQQQFQGQYGFGPTANNAMRQLMQPGLNSSGTMDVRGNKQGSLEGNPSDGLGKSGGRHVNGERE
SlGIF3	Solyc10g009280.2.1	MQQPPSMMPSFPSANITTEQIQKYLDENKTLILAILDHQNLGKLAECAQYQAKLQKNLMYLAAIADAQPQSPAIPTQMAPHPAMQQGGFYMQHPQAAAMTQQQGMFTSKMPLQFNNPQQLHDQQQLQHQQLQRQQQGMQLGGANSGMHSILGVTSNVSQLTTSGAGDARGGNKQDNSETDPSGADGQASSVTAQVSEERK
AtGIF1/AN3	At5g28640.1	MQQHLMQMQPMMAGYYPSNVTSDHIQQYLDENKSLILKIVESQNSGKLSECAENQARLQRNLMYLAAIADSQPQPPSVHSQYGSAGGGMIQGEGGSHYLQQQQATQQQQMTQQSLMAARSSMLYAQQQQQQQPYATLQHQQLHHSQLGMSSSSGGGGSSGLHILQGEAGGFHDFGRGKPEMGSGGGGEGRGGSSGDGGETLYLKSSDDGN
AtGIF2	At1g01160.1	MQQQQSPQMFPMVPSIPPANNITTEQIQKYLDENKKLIMAIMENQNLGKLAECAQYQALLQKNLMYLAAIADAQPPPPTPGPSPSTAVAAQMATPHSGMQPPSYFMQHPQASPAGIFAPRGPLQFGSPLQFQDPQQQQQIHQQAMQGHMGIRPMGMTNNGMQHAMQQPETGLGGNVGLRGGKQDGADGQGKDDGK
AtGIF3	At4g00850.1	MQQSPQMIPMVLPSFPPTNNITTEQIQKYLDENKKLIMAILENQNLGKLAECAQYQALLQKNLMYLAAIADAQPQPPAATLTSGAMTPQAMAPNPSSMQPPPSYFMQQHQAVGMAQQIPPGIFPPRGPLQFGSPHQFLDPQQQLHQQAMQGHMGIRPMGLNNNNGLQHQMHHHETALAANNAGPNDASGGGKPDGTNMSQSGADGQGGSAARHGGGDAKTEGK
OsGIF1	Os03t0733600.1	MQQQHLMQMNQGMMGGYASPTTVTTDLIQQYLDENKQLILAILDNQNNGKVEECARNQAKLQHNLMYLAAIADSQPPQTAAMSQYPSNLMMQSGARYMPQQSAQMMAPQSLMAARSSMMYAQPALSPLQQQQQQQAAAAHGQLGMGSGGTTSGFSILHGEASMGGGGGGGGAGNSMMNAGVFSDFGRGGGGGGKEGSTSLSVDVRGANSGAQSGDGEYLKGTEEEGS
OsGIF2	Os11t0615200.1	MQQQMAMPAGAAAAAVPPAAGITTEQIQKYLDENKQLILAILENQNLGKLAECAQYQAQLQKNLLYLAAIADAQPPQNPGSRPQMMQPGATPGAGHYMSQVPMFPPRTPLTPQQMQEQQQQQLQQQQAQALAFPGQMLMRPGTVNGMQSIPVADPARAADLQTAAPGSVDGRGNKQDATSEPSGTESHKSAGADNDAGGDIAEKS
OsGIF3	Os12t0496900.1	MQQQPMPMPAQAPPTAGITTEQIQKYLDENKQLILAILENQNLGKLAECAQYQAQLQKNLLYLAAIADTQPQTTISRPQMVPHGASPGLGGQYMSQVPMFPPRTPLTPQQMQEQQLQQQQAQLLSFGGQMVMRPGVVNGIPQLLQGEMHRGADHQNAGGATSEPSESHRSTGTENDGGSDFGDQS
ZmGIF1	GRMZM2G180246	MQQQHLMQMNQNMMGGYTSPAAVTTDLIQQYLDENKQLILAILDNQNNGKAEECERHQAKLQHNLMYLAAIADSQPPQTAPLSQYPSNLMMQPGPRYMPPQSGQMMNPQSLMAARSSMMYAHPSLSPLQQQQAAHGQLGMAPGGGGGGTTSGFSILHGEASMGGGGAGAGAGNNMMNAGMFSGFGRSGSGAKEGSTSLSVDVRGGTSSGAQSGDGEYLKVGTEEEGS
ZmGIF2	GRMZM2G154169	MQQQMPMPPAPAAAAAAAPPAAGITTEQIQKYLDENKQLILAILENQNLGKLAECAQYQAQLQKNLLYLAAIADAQPQPPQNPAGRPQMMQPGIVPGAGHYMSQVPMFPPRTPLTPQQMQEQQQQQQFQQQQQQVQALTFPGQMVMRPGTINGMQQQQPMQADPARAAAELQQAAPIPADGRGSKQDTAGGASSEPSANESHKSATGADTEAGGDVAEKS
ZmGIF3	GRMZM2G004988	MPMQPQAPSMTPAAGITTEQIQKYLDENKQLILAILENQNLGKLAECAQYQSQLQKNLLYLAAIADAQPETAVSRPQMAPPGASPGVGQYMSQVPMFPPRTPLTPQQMLEQQLQQQQAQLLNFSGQMVARPGMVNGMLQAMQVQQAQPSPVMNRPDAGGIASEPSGTESHRTSTGGDNGGGSD

## Sheet: Table S2
Table S2. Primer sequences used in this study.
Name	Sequence(5’-3’)	Purpose
Fw-SlGRF4a	GTGATCCATGATGAGTAGTACAGGAAGAAGTAG	SlGRF4 gene
Rev-SlGRF4a	CTGATTCTCAAATCTCATTTCTCATTAGTAGTGATG
Fw-SlGIF1a	TTTGAGTAGGGTGTGTTGAGGGGTATAAAAAG	SlGIF1 gene
Rev-SlGIF1a	CCTTAACATACATAAACTTAATTCCCATCTTC
Rev-SlGRF1b	GGCAGCGGCCGCTTTCTCATTAGTAGTGATG	SlGRF4-GIF1 overlap PCR
Fw-SlGIF4b	GCGGCCGCTGCCTTTGAGTAGGGTGTGTTGA
Rev-SlGIF1b	CCTTAACATACATAAACTTAATTCCCATCT
Fw-AtGRF5a	AGAGAATAAGATGATGAGTCTAAGTGGAAG	AtGRF5 gene
Rev-AtGRF5a	CCAGCTCTACTTAATTAGCTACCAGTGTCGAGT
Fw-AtGIF1a	AGCAAAAGAAATGCAACAGCACCTGATG	AtGIF1 gene
Rev-AtGIF1a	TTCCTTGTGCCACACTCTTTCAATTCCC
Fw-AtGRF5b	GGCAGCGGCCGCGCTACCAGTGTCGAGTCTTGAGT	AtGRF5-GIF1 overlap PCR
Rev-AtGRF5b	GCGGCCGCTGCCATGCAACAGCACCTGATGC
Fw-AtGIF1b	TTCCTTGTGCCACACTCTTTCAATTCCC
Fw-Slactin	ATGACTCAAATCATGTTTGAGACC	RT-qPCR
Rev-Slactin	TACCTTAATCTTCATGCTGCTTGG
Fw-Sltubulin	CTCAGACCTGAGGAAATTGG
Rev-Sltubulin	CATTCCTTCACCTGTGTACC
Fw-SlARF2	TCGACCTTTAGAGGCGGTTT
Rev-SlARF2	AACAGAACCCATGGGAGGAG
Fw-SlARF7	TGACCGGGAATTCATCACCA
Rev-SlARF7	GCTGGGATTTCTGCAAGAGG
Fw-SlLAX1	TGCATGCAATGTGGAAACCA
Rev-SlLAX1	GGTGTACACGCGAATCCAAA
Fw-SlARR1	ACTACCATGGAACCGAAGCA
Rev-SlARR1	CAGCAGGTTGTGACATGGAC
Fw-SlHEC1	CGTATCGCGATGATGCAACC
Rev-SlHEC1	CGCTTATTCGTTCCCTCCGA
Fw-SlCRF2	ATGGGCGAACATTCTTTGGTC
Rev-SlCRF2	ACCATGTTTGAAGTGACCTTGG

## Sheet: Table S3
Table S3. Various tomato somatic embrogenesis regeneration data.
Organ type	Cultivar	Explant	Sample	Replicates			Average	SD
				1	2	3
Shoot regeneration (%)	MicroTom	leaf	EV	6	2.04082	5.12821	4.38967	2.08035
			AtGRF5-GIF1	23.3645	25.641	18	22.3352	3.92313
			SlGRF4-GIF1b	19.5402	22	14	18.5134	4.09765
	Doterang	leaf	EV	8	17.778	7.463	11.0803	5.80656
			AtGRF5-GIF1	76.2712	66.6667	71.1111	71.3497	4.8067
			SlGRF4-GIF1b	42	58.3333	36.3636	45.5657	11.4106
	Gwangbok	cotyledon	EV	26.5306	31.25	22.2222	26.6676	4.51546
			AtGRF5-GIF1	60.6061	64	62.069	62.225	1.70234
			SlGRF4-GIF1b	56	64	75	65	9.53939
Root regeneration (%)	MicroTom	leaf	EV	100	100	50	83.3333	28.8675
			AtGRF5-GIF1	76.7406	62.5	77.7777	72.3394	8.53696
			SlGRF4-GIF1b	80	100	72.7273	84.2424	14.1226
	Doterang	leaf	EV	62.5	66.6667	55.5555	61.5741	5.61313
			AtGRF5-GIF1	56.25	57.7778	55.5556	56.5278	1.13685
			SlGRF4-GIF1b	52.9412	56.25	53.8462	54.3458	1.71006
	Gwangbok	cotyledon	EV	66.6667	66.6667	81.8182	71.7172	8.74773
			AtGRF5-GIF1	56.25	71.4286	50	59.2262	11.0199
			SlGRF4-GIF1b	80	84.6154	66.6666	77.094	9.32059

## Sheet: Table S4
Table S4. Threshold cycle (Ct) values of classical reference genes calculated by RT-qPCR analysis.
Gene name	Time point	Sample	Replicates			Average	SD
			1	2	3
Tublin	Dpi 0	EV	20.93	20.11	21.25	20.7633	0.587991
		AtGRF5-GIF1	21.49	20.47	20.73	20.8967	0.530031
		SlGRF4-GIF1b	20.8	20.59	21	20.7967	0.20502
	Dpi 7	EV	20.59	20.49	22	21.0267	0.844413
		AtGRF5-GIF1	19.83	21.12	19.97	20.3067	0.707837
		SlGRF4-GIF1b	20.03	21.05	20.72	20.6	0.520481
	Dpi 14	EV	20.62	19.24	20.97	20.2767	0.914677
		AtGRF5-GIF1	21.45	20.92	21.62	21.33	0.365103
		SlGRF4-GIF1b	21.18	21.07	21.31	21.1867	0.120139
	Dpi 21	EV	20.22	20.56	20.5	20.4267	0.181475
		AtGRF5-GIF1	20.61	21.4	19.43	20.48	0.991413
		SlGRF4-GIF1b	20.94	20.45	20.13	20.5067	0.407962
	Dpi 28	EV	20.11	19.95	20.22	20.0933	0.135769
		AtGRF5-GIF1	20.7	20.39	20.13	20.4067	0.285365
		SlGRF4-GIF1b	21.2	20.79	20.52	20.8367	0.342394
	Dpi 35	EV	20	20.28	21.23	20.5033	0.644696
		AtGRF5-GIF1	20.82	21.06	20.61	20.83	0.225167
		SlGRF4-GIF1b	21	20.59	21	20.8633	0.236714
Actin	Dpi 0	EV	20.32	20.14	20.12	20.1933	0.110151
		AtGRF5-GIF1	20.27	19.77	19.97	20.0033	0.251661
		SlGRF4-GIF1b	19.84	19.52	19.23	19.53	0.305123
	Dpi 7	EV	20.08	20.44	21.06	20.5267	0.495715
		AtGRF5-GIF1	20.02	20.89	20.29	20.4	0.445309
		SlGRF4-GIF1b	20.02	20.16	19.98	20.0533	0.0945163
	Dpi 14	EV	20.85	21.54	19.56	20.65	1.00504
		AtGRF5-GIF1	20.22	20.52	20.76	20.5	0.270555
		SlGRF4-GIF1b	20.5	20.37	20.78	20.55	0.209523
	Dpi 21	EV	20.56	20.23	20.56	20.45	0.190526
		AtGRF5-GIF1	20.1	21.08	19.895	20.3583	0.633331
		SlGRF4-GIF1b	20.195	20.85	20.89	20.645	0.390224
	Dpi 28	EV	20.5	20.82	20.45	20.59	0.200749
		AtGRF5-GIF1	20.79	20.51	20.96	20.7533	0.22723
		SlGRF4-GIF1b	20.92	21.12	21.13	21.0567	0.118462
	Dpi 35	EV	20.48	20.3	20.63	20.47	0.165227
		AtGRF5-GIF1	20.7	21.01	20.66	20.79	0.191572
		SlGRF4-GIF1b	20.24	20.37	20.73	20.4467	0.253837
3' GRF-linker-5' GIF	Dpi 0	AtGRF5-GIF1	21.24	22.15	22.66	22.0167	0.719328
		SlGRF4-GIF1b	20.68	20.63	20.17	20.4933	0.281129
	Dpi 7	AtGRF5-GIF1	21.79	21.59	21.34	21.5733	0.225462
		SlGRF4-GIF1b	19.46	19.22	20.06	19.58	0.432666
	Dpi 14	AtGRF5-GIF1	19.51	20.6	20.68	20.2633	0.653631
		SlGRF4-GIF1b	20.25	19.51	20.31	20.0233	0.445571
	Dpi 21	AtGRF5-GIF1	21.16	20.37	20.64	20.7233	0.401539
		SlGRF4-GIF1b	18.73	18.1	18.62	18.4833	0.336502
	Dpi 28	AtGRF5-GIF1	17.22	18.68	18.86	18.2533	0.899407
		SlGRF4-GIF1b	17.51	17.04	17.94	17.4967	0.450148
	Dpi 35	AtGRF5-GIF1	17.56	19.74	18.7	18.6667	1.09038
		SlGRF4-GIF1b	18.04	17.86	18.17	18.0233	0.155671
HEC1	Dpi 0	EV	28.35	28.42	28.13	28.3	0.151327
		AtGRF5-GIF1	28.96	28.77	28.75	28.8267	0.115902
		SlGRF4-GIF1b	28.37	28.3	28.53	28.4	0.117898
	Dpi 7	EV	27.12	27.89	27.95	27.6533	0.462853
		AtGRF5-GIF1	29.28	27.69	27.53	28.1667	0.967488
		SlGRF4-GIF1b	27.69	28.12	27.78	27.8633	0.226789
	Dpi 14	EV	26.08	25.53	27.35	26.32	0.933435
		AtGRF5-GIF1	26.41	26.71	26.65	26.59	0.158745
		SlGRF4-GIF1b	26.26	26.22	25.82	26.1	0.243311
	Dpi 21	EV	27.27	27.19	26.99	27.15	0.144222
		AtGRF5-GIF1	26.84	28.06	26.16	27.02	0.962705
		SlGRF4-GIF1b	27.27	27.11	25.75	26.71	0.835225
	Dpi 28	EV	25.87	25.9	25.5	25.7567	0.222785
		AtGRF5-GIF1	26.35	26.3	25.09	25.9133	0.713466
		SlGRF4-GIF1b	26.04	25.51	26.12	25.89	0.331512
	Dpi 35	EV	25.84	26.45	26.32	26.2033	0.321299
		AtGRF5-GIF1	26.12	26.05	24.44	25.5367	0.950386
		SlGRF4-GIF1b	26.16	25.93	25.46	25.85	0.356791
CRF2	Dpi 0	EV	28.52	28.35	28.42	28.43	0.08544
		AtGRF5-GIF1	28.71	28.35	28.36	28.4733	0.20502
		SlGRF4-GIF1b	28.27	28.3	28.3	28.29	0.0173205
	Dpi 7	EV	26.4	26.62	27.15	26.7233	0.38553
		AtGRF5-GIF1	25.73	25.16	24.72	25.2033	0.506392
		SlGRF4-GIF1b	25.99	25.73	25.79	25.8367	0.136137
	Dpi 14	EV	25.91	25.3	24.96	25.39	0.481352
		AtGRF5-GIF1	25.07	25.63	24.64	25.1133	0.496421
		SlGRF4-GIF1b	25.39	25.81	24.84	25.3467	0.48645
	Dpi 21	EV	26.47	26.83	26.47	26.59	0.207846
		AtGRF5-GIF1	25.61	27	25.62	26.0767	0.799646
		SlGRF4-GIF1b	25.25	25.51	24.66	25.14	0.435546
	Dpi 28	EV	24.9	24.95	24.73	24.86	0.115326
		AtGRF5-GIF1	24.86	24.59	23.82	24.4233	0.53966
		SlGRF4-GIF1b	25.07	24.48	25.02	24.8567	0.327159
	Dpi 35	EV	25.32	25.45	25.51	25.4267	0.0971253
		AtGRF5-GIF1	25.57	25.64	25.1	25.4367	0.293655
		SlGRF4-GIF1b	25.31	24.71	25.62	25.2133	0.462637
ARF2	Dpi 0	EV	25.14	24.52	24.98	24.88	0.32187
		AtGRF5-GIF1	25.59	25	24.85	25.1467	0.391195
		SlGRF4-GIF1b	25.02	24.3	24.4	24.5733	0.390043
	Dpi 7	EV	24.52	24.66	24.98	24.72	0.235797
		AtGRF5-GIF1	23.75	24.84	23.7	24.0967	0.644231
		SlGRF4-GIF1b	24.42	24.78	24.63	24.61	0.180831
	Dpi 14	EV	24.12	23.56	23.86	23.8467	0.280238
		AtGRF5-GIF1	24.72	24.79	24.86	24.79	0.07
		SlGRF4-GIF1b	23.38	22.87	23.52	23.2567	0.342101
	Dpi 21	EV	23.8	23.96	25	24.2533	0.651562
		AtGRF5-GIF1	24.59	25.39	22.6	24.1933	1.43667
		SlGRF4-GIF1b	23.07	23	23.96	23.3433	0.535195
	Dpi 28	EV	23.47	23.36	23.55	23.46	0.0953939
		AtGRF5-GIF1	23.46	23.53	22.891	23.2937	0.350472
		SlGRF4-GIF1b	22.76	22.65	23.69	23.0333	0.571343
	Dpi 35	EV	24.12	24.05	24.36	24.1767	0.162583
		AtGRF5-GIF1	23.97	24.38	24.36	24.2367	0.231157
		SlGRF4-GIF1b	22.89	22.42	23.73	23.0133	0.663652
ARF7	Dpi 0	EV	27.44	27.48	27.11	27.3433	0.20306
		AtGRF5-GIF1	27.45	27.91	28.14	27.8333	0.351331
		SlGRF4-GIF1b	27.7	27.28	27.84	27.6067	0.291433
	Dpi 7	EV	25.37	26.43	26.5	26.1	0.633167
		AtGRF5-GIF1	23.95	27.1	26	25.6833	1.5987
		SlGRF4-GIF1b	25.35	25.44	25.5	25.43	0.0754983
	Dpi 14	EV	25.5	26.57	26.65	26.24	0.642106
		AtGRF5-GIF1	24.76	26.25	25.65	25.5533	0.749689
		SlGRF4-GIF1b	25.05	26.14	25.08	25.4233	0.620833
	Dpi 21	EV	25.98	25.88	26.15	26.0033	0.136504
		AtGRF5-GIF1	25	27.23	25.98	26.07	1.11772
		SlGRF4-GIF1b	27.11	26.33	26.24	26.56	0.478435
	Dpi 28	EV	25.33	25.22	24.96	25.17	0.19
		AtGRF5-GIF1	24.88	23.78	24.53	24.3967	0.561991
		SlGRF4-GIF1b	25.3	24.76	24.34	24.8	0.481248
	Dpi 35	EV	25.59	25.67	25.19	25.4833	0.257164
		AtGRF5-GIF1	25.98	25.19	24.22	25.13	0.881533
		SlGRF4-GIF1b	25.51	25.49	24.88	25.2933	0.358097
LAX1	Dpi 0	EV	23.2	22.7	22.42	22.7733	0.395137
		AtGRF5-GIF1	22.32	22.43	22.87	22.54	0.291033
		SlGRF4-GIF1b	22.87	22.91	22.91	22.8967	0.023094
	Dpi 7	EV	21.63	21.86	22.8	22.0967	0.619866
		AtGRF5-GIF1	22.11	21.59	22.04	21.9133	0.282194
		SlGRF4-GIF1b	22.41	22.07	22.31	22.2633	0.174738
	Dpi 14	EV	22.25	21.9	21.95	22.0333	0.189297
		AtGRF5-GIF1	22.29	22.81	23.59	22.8967	0.654319
		SlGRF4-GIF1b	22.27	22.39	22.2	22.2867	0.0960902
	Dpi 21	EV	22.04	22.65	22.07	22.2533	0.343851
		AtGRF5-GIF1	22.57	20.96	22.13	21.8867	0.832126
		SlGRF4-GIF1b	21.99	22.4	22.33	22.24	0.219317
	Dpi 28	EV	22.63	22.56	22.7	22.63	0.07
		AtGRF5-GIF1	21.63	21.69	21.58	21.6333	0.0550757
		SlGRF4-GIF1b	22.19	22.2	21.67	22.02	0.30315
	Dpi 35	EV	22.4	22.5	22.1	22.3333	0.208167
		AtGRF5-GIF1	23.7	22.43	21.9	22.6767	0.925005
		SlGRF4-GIF1b	22.22	22.52	21.99	22.2433	0.265769
ARR1	Dpi 0	EV	23.15	22.47	22.18	22.6	0.497896
		AtGRF5-GIF1	23.55	23.57	23.17	23.43	0.225389
		SlGRF4-GIF1b	22.71	22.74	23.18	22.8767	0.263122
	Dpi 7	EV	23.2	23.34	22.75	23.0967	0.308275
		AtGRF5-GIF1	20.65	22.99	21.55	21.73	1.18034
		SlGRF4-GIF1b	21.09	21.56	22.05	21.5667	0.480035
	Dpi 14	EV	22.9	22.5	22.14	22.5133	0.380175
		AtGRF5-GIF1	21.98	23	22.91	22.63	0.564712
		SlGRF4-GIF1b	22.86	22.41	23.73	23	0.671044
	Dpi 21	EV	23.01	22.47	23.01	22.83	0.311769
		AtGRF5-GIF1	21.76	23.82	21.92	22.5	1.14595
		SlGRF4-GIF1b	23.27	22.35	22.59	22.7367	0.477214
	Dpi 28	EV	23.65	23.87	23.49	23.67	0.190788
		AtGRF5-GIF1	22.59	23.37	22.95	22.97	0.390384
		SlGRF4-GIF1b	23.16	23.17	23.09	23.14	0.043589
	Dpi 35	EV	23.27	22.67	22.93	22.9567	0.300888
		AtGRF5-GIF1	22.43	24.14	20.51	22.36	1.81601
		SlGRF4-GIF1b	22.91	22.99	22.89	22.93	0.052915

## Sheet: Table S5
Table S5. Relative fold change values of validated genes calculated by RT-qPCR analysis.
Gene name	Time point	Sample	Replicates			Average	SD
			1	2	3
3' GRF-linker-5' GIF	Dpi 0	AtGRF5-GIF1	1	1	1	1	0
		SlGRF4-GIF1b	1	1	1	1	0
	Dpi 7	AtGRF5-GIF1	2.37	1.8	1.55	1.90667	0.420278
		SlGRF4-GIF1b	3.29	2.27	2.72	2.76	0.511175
	Dpi 14	AtGRF5-GIF1	3.22	4.44	5.19	4.28333	0.9943
		SlGRF4-GIF1b	2.06	3.01	2.26	2.44333	0.500833
	Dpi 21	AtGRF5-GIF1	4.32	3.04	3.97	3.77667	0.661539
		SlGRF4-GIF1b	5.64	5.52	4.82	5.32667	0.442869
	Dpi 28	AtGRF5-GIF1	14.77	13.93	15.94	14.88	1.0095
		SlGRF4-GIF1b	15.03	14.32	11.27	13.54	1.99767
	Dpi 35	AtGRF5-GIF1	11.79	10.02	9.19	10.3333	1.32802
		SlGRF4-GIF1b	8.08	8.34	7.92	8.11333	0.211975
HEC1	Dpi 0	EV	1	1	1	1	0
		AtGRF5-GIF1	0.78	0.78	1.16	0.906667	0.219393
		SlGRF4-GIF1b	0.8	1.04	1.21	1.01667	0.205994
	Dpi 7	EV	1.92	1.83	2.04	1.93	0.105357
		AtGRF5-GIF1	1.66	2.55	1.67	1.96	0.510979
		SlGRF4-GIF1b	1.64	1.59	1.95	1.72667	0.195021
	Dpi 14	EV	5.21	4.54	6.65	5.46667	1.07816
		AtGRF5-GIF1	8.97	10.39	9.65	9.67	0.710211
		SlGRF4-GIF1b	7.75	6.42	7.48	7.21667	0.703017
	Dpi 21	EV	1.8	1.72	4.32	2.61333	1.47856
		AtGRF5-GIF1	4.77	5.86	4.7	5.11	0.650461
		SlGRF4-GIF1b	2.95	5.91	5.21	4.69	1.547
	Dpi 28	EV	4.49	6.88	4.86	5.41	1.28643
		AtGRF5-GIF1	8.77	11.45	11.41	10.5433	1.53588
		SlGRF4-GIF1b	10.54	12.34	14.57	12.4833	2.01882
	Dpi 35	EV	4.36	4.39	4.16	4.30333	0.125033
		AtGRF5-GIF1	10.41	9.93	8.69	9.67667	0.887543
		SlGRF4-GIF1b	7.15	6.63	7.63	7.13667	0.500133
CRF2	Dpi 0	EV	1	1	1	1	0
		AtGRF5-GIF1	1.05	1	0.83	0.96	0.115326
		SlGRF4-GIF1b	0.96	0.99	1.32	1.09	0.19975
	Dpi 7	EV	3.56	4.21	3.04	3.60333	0.586202
		AtGRF5-GIF1	5.89	9.55	7.24	7.56	1.85086
		SlGRF4-GIF1b	7.36	8.74	6.08	7.39333	1.33031
	Dpi 14	EV	6.59	9.95	8.22	8.25333	1.68025
		AtGRF5-GIF1	12.27	12.64	10.45	11.7867	1.17228
		SlGRF4-GIF1b	12.08	13.45	11.59	12.3733	0.964071
	Dpi 21	EV	3.52	4.46	5.76	4.58	1.12481
		AtGRF5-GIF1	7.04	7.16	4.42	6.20667	1.54846
		SlGRF4-GIF1b	12.68	11.39	8.39	10.82	2.20107
	Dpi 28	EV	9.85	12.64	10.13	10.8733	1.53637
		AtGRF5-GIF1	18.25	16.62	17.03	17.3	0.84788
		SlGRF4-GIF1b	16.94	26.72	19.97	21.21	5.00653
	Dpi 35	EV	7.04	8.37	8.91	8.10667	0.96241
		AtGRF5-GIF1	13.58	15.94	12.42	13.98	1.79377
		SlGRF4-GIF1b	10.95	16.39	13.55	13.63	2.72088
ARF2	Dpi 0	EV	1	1	1	1	0
		AtGRF5-GIF1	0.87	0.71	0.87	0.816667	0.092376
		SlGRF4-GIF1b	0.88	1.11	1.01	1	0.115326
	Dpi 7	EV	1.26	1.15	1.95	1.45333	0.433628
		AtGRF5-GIF1	2.11	2.89	2.2	2.4	0.426732
		SlGRF4-GIF1b	1.4	0.95	1.41	1.25333	0.262742
	Dpi 14	EV	2.19	2.34	1.62	2.05	0.379868
		AtGRF5-GIF1	2.51	3.16	1.8	2.49	0.680221
		SlGRF4-GIF1b	5.08	3.85	3.48	4.13667	0.837636
	Dpi 21	EV	1.94	1.82	2.25	2.00333	0.221886
		AtGRF5-GIF1	1.98	2.99	2.99	2.65333	0.583124
		SlGRF4-GIF1b	5.21	3.35	3.48	4.01333	1.03838
	Dpi 28	EV	2.55	2.68	2.11	2.44667	0.298719
		AtGRF5-GIF1	5.64	6.28	4.52	5.48	0.890842
		SlGRF4-GIF1b	9.09	5.28	5.58	6.65	2.11842
	Dpi 35	EV	1.55	1.55	1.82	1.64	0.155885
		AtGRF5-GIF1	4	5.22	3.82	4.34667	0.761665
		SlGRF4-GIF1b	6.13	4.45	4.06	4.88	1.09995
ARF7	Dpi 0	EV	1	1	1	1	0
		AtGRF5-GIF1	1.19	0.74	0.97	0.966667	0.225019
		SlGRF4-GIF1b	0.82	0.6	1.07	0.83	0.23516
	Dpi 7	EV	3.43	2.88	2.82	3.04333	0.336204
		AtGRF5-GIF1	4.92	4.38	3.77	4.35667	0.575355
		SlGRF4-GIF1b	8	7.04	6.66	7.23333	0.690604
	Dpi 14	EV	4.14	2.59	4.42	3.71667	0.985715
		AtGRF5-GIF1	6.52	8.34	6.57	7.14333	1.03665
		SlGRF4-GIF1b	12.17	7.01	8.78	9.32	2.62204
	Dpi 21	EV	2.34	2.31	4.04	2.89667	0.990269
		AtGRF5-GIF1	3.96	6.06	3.89	4.63667	1.23314
		SlGRF4-GIF1b	3.44	4.77	2.6	3.60333	1.09418
	Dpi 28	EV	3.46	5.74	3.48	4.22667	1.31062
		AtGRF5-GIF1	17.88	19.9	13.18	16.9867	3.44792
		SlGRF4-GIF1b	16.97	15.67	14.17	15.6033	1.40119
	Dpi 35	EV	2.76	3.93	4.08	3.59	0.722703
		AtGRF5-GIF1	12.51	7.97	7.94	9.47333	2.62987
		SlGRF4-GIF1b	10.82	7.59	14.83	11.08	3.627
LAX1	Dpi 0	EV	1	1	1	1	0
		AtGRF5-GIF1	1.3	0.79	1.27	1.12	0.286182
		SlGRF4-GIF1b	1.04	0.82	1.11	0.99	0.151327
	Dpi 7	EV	2.48	2.27	1.23	1.99333	0.669353
		AtGRF5-GIF1	1.65	1.95	1.16	1.58667	0.39879
		SlGRF4-GIF1b	1.08	3.18	1.93	2.06333	1.05633
	Dpi 14	EV	2.13	2.09	1.04	1.75333	0.618088
		AtGRF5-GIF1	1.54	1.54	0.89	1.32333	0.375278
		SlGRF4-GIF1b	2.09	2.76	2.05	2.3	0.398873
	Dpi 21	EV	1.94	1.25	1.14	1.44333	0.433628
		AtGRF5-GIF1	1.82	1.92	1.82	1.85333	0.057735
		SlGRF4-GIF1b	2.1	2.61	1.24	1.98333	0.692411
	Dpi 28	EV	1.26	0.71	1.37	1.11333	0.353601
		AtGRF5-GIF1	2.01	2.14	3.24	2.46333	0.675747
		SlGRF4-GIF1b	2.58	3.71	2.86	3.05	0.588473
	Dpi 35	EV	1.33	1.33	1.44	1.36667	0.0635085
		AtGRF5-GIF1	0.72	1.36	1.28	1.12	0.348712
		SlGRF4-GIF1b	1.86	2.14	1.89	1.96333	0.153731
ARR1	Dpi 0	EV	1	1	1	1	0
		AtGRF5-GIF1	0.9	0.46	1.19	0.85	0.36756
		SlGRF4-GIF1b	1.1	0.79	1.06	0.983333	0.168622
	Dpi 7	EV	0.79	0.8	1.49	1.02667	0.40129
		AtGRF5-GIF1	4.26	5.94	6	5.4	0.987725
		SlGRF4-GIF1b	2.28	3.54	2.56	2.79333	0.661614
	Dpi 14	EV	1.28	1.18	0.77	1.07667	0.270247
		AtGRF5-GIF1	3.93	6.23	4.29	4.81667	1.23715
		SlGRF4-GIF1b	1.18	2.02	1.29	1.49667	0.456545
	Dpi 21	EV	0.94	1.21	1.47	1.20667	0.265016
		AtGRF5-GIF1	3.28	5.06	2.95	3.76333	1.135
		SlGRF4-GIF1b	1.32	2.32	1.3	1.64667	0.58321
	Dpi 28	EV	0.57	0.45	0.92	0.646667	0.244199
		AtGRF5-GIF1	2.42	4	2.67	3.03	0.849294
		SlGRF4-GIF1b	1.11	1.75	1.34	1.4	0.324191
	Dpi 35	EV	0.7	0.98	1.64	1.10667	0.482632
		AtGRF5-GIF1	2.73	3.52	2.69	2.98	0.468081
		SlGRF4-GIF1b	0.98	1.43	1.27	1.22667	0.228108

## Sheet: Table S6
Table S6. Shared differentially expressed genes (DEGs) identified from EV vs AtGRF5-GIF1 and EV vs SlGRF4-GIF1b comparison, classified into 8 patterns (p-value < 0.01, |log2FC| ≥ 1)
Gene	Pattern
SolyMTch09g271830	---
SolyMTch07g223180	---
SolyMTch08g229010	---
SolyMTch01g032010	---
SolyMTch07g204940	---
SolyMTch04g127500	---
SolyMTch06g170630	---
SolyMTch09g270660	---
SolyMTch04g117250	---
SolyMTch09g252220	---
SolyMTch02g071160	---
SolyMTch04g132000	---
SolyMTch03g090180	---
SolyMTch10g290580	---
SolyMTch12g350710	---
SolyMTch07g221570	---
SolyMTch09g250960	---
SolyMTch05g157750	---
SolyMTch05g167900	---
SolyMTch08g229300	---
SolyMTch03g081360	---
SolyMTch01g036430	---
SolyMTch12g350720	---
SolyMTch02g074590	---
SolyMTch10g277830	---
SolyMTch01g021280	---
SolyMTch02g069700	---
SolyMTch01g044050	---
SolyMTch07g207070	---
SolyMTch08g226120	---
SolyMTch07g216180	---
SolyMTch03g113000	---
SolyMTch06g183080	---
SolyMTch03g102880	---
SolyMTch06g190550	---
SolyMTch07g203290	---
SolyMTch07g208860	---
SolyMTch03g097160	+--
SolyMTch01g018880	+--
SolyMTch02g069490	+--
SolyMTch07g209110	+--
SolyMTch11g304110	+--
SolyMTch09g272860	+--
SolyMTch04g128220	+--
SolyMTch02g067640	+--
SolyMTch01g021820	+--
SolyMTch07g198010	+--
SolyMTch08g244410	+--
SolyMTch05g168700	+--
SolyMTch06g170430	+--
SolyMTch07g205470	+--
SolyMTch07g213630	+--
SolyMTch03g100060	+--
SolyMTch11g316480	+--
SolyMTch12g338230	+--
SolyMTch03g112090	+--
SolyMTch05g156750	+--
SolyMTch04g125850	+--
SolyMTch07g209990	+--
SolyMTch02g062170	+--
SolyMTch07g209620	+--
SolyMTch05g145850	+--
SolyMTch11g313440	+--
SolyMTch04g130360	+--
SolyMTch05g156130	+--
SolyMTch10g284380	+--
SolyMTch04g125720	+--
SolyMTch01g017820	+--
SolyMTch01g027160	+--
SolyMTch03g097770	+--
SolyMTch01g015460	+--
SolyMTch12g339760	+--
SolyMTch03g095420	+--
SolyMTch03g095920	+--
SolyMTch01g019310	+--
SolyMTch03g105840	+--
SolyMTch05g158740	+--
SolyMTch11g322330	+--
SolyMTch02g054140	+--
SolyMTch11g325270	+--
SolyMTch12g337760	+--
SolyMTch08g233990	+--
SolyMTch09g256680	+--
SolyMTch06g195700	+--
SolyMTch06g189380	+--
SolyMTch08g237220	+--
SolyMTch01g016510	+--
SolyMTch01g038480	+--
SolyMTch12g327860	+--
SolyMTch03g081520	+--
SolyMTch07g213990	+--
SolyMTch02g051220	+--
SolyMTch03g093830	+--
SolyMTch08g243480	+--
SolyMTch02g074250	+--
SolyMTch10g277550	+--
SolyMTch06g188360	+--
SolyMTch02g071740	+--
SolyMTch03g096180	+--
SolyMTch02g050920	+--
SolyMTch10g287670	+--
SolyMTch03g096920	+--
SolyMTch04g119780	+--
SolyMTch09g269620	+--
SolyMTch10g290260	+--
SolyMTch03g095460	+--
SolyMTch11g319940	+--
SolyMTch03g105800	+--
SolyMTch10g297690	+--
SolyMTch01g015800	+--
SolyMTch05g147830	+--
SolyMTch03g088090	-+-
SolyMTch05g155490	-+-
SolyMTch02g076160	-+-
SolyMTch10g283010	-+-
SolyMTch02g061160	-+-
SolyMTch04g123020	-+-
SolyMTch01g038920	-+-
SolyMTch04g126860	-+-
SolyMTch04g116130	-+-
SolyMTch10g298810	-+-
SolyMTch08g245880	-+-
SolyMTch11g304430	-+-
SolyMTch12g350700	-+-
SolyMTch04g123870	-+-
SolyMTch03g097490	-+-
SolyMTch04g131660	-+-
SolyMTch09g259130	-+-
SolyMTch02g059640	-+-
SolyMTch02g078250	-+-
SolyMTch07g210790	-+-
SolyMTch01g035970	-+-
SolyMTch07g211920	-+-
SolyMTch04g116260	-+-
SolyMTch04g119830	-+-
SolyMTch01g037860	-+-
SolyMTch03g082290	-+-
SolyMTch11g323600	-+-
SolyMTch02g071620	-+-
SolyMTch01g020180	-+-
SolyMTch06g180000	-+-
SolyMTch02g070930	-+-
SolyMTch04g124420	-+-
SolyMTch10g301080	-+-
SolyMTch01g016020	-+-
SolyMTch01g033880	-+-
SolyMTch11g317110	-+-
SolyMTch02g054900	-+-
SolyMTch02g053140	-+-
SolyMTch02g073350	-+-
SolyMTch02g046160	-+-
SolyMTch12g326600	-+-
SolyMTch08g245080	-+-
SolyMTch08g239960	-+-
SolyMTch08g234750	-+-
SolyMTch08g224310	-+-
SolyMTch07g197950	-+-
SolyMTch06g188170	-+-
SolyMTch02g053800	-+-
SolyMTch06g183330	-+-
SolyMTch05g143910	-+-
SolyMTch06g195970	-+-
SolyMTch09g259930	-+-
SolyMTch12g327150	-+-
SolyMTch02g070310	-+-
SolyMTch03g092790	-+-
SolyMTch02g075710	-+-
SolyMTch05g147630	-+-
SolyMTch09g257360	-+-
SolyMTch02g054860	-+-
SolyMTch09g264500	-+-
SolyMTch01g036550	-+-
SolyMTch01g015350	-+-
SolyMTch02g048560	-+-
SolyMTch03g099580	-+-
SolyMTch08g232340	-+-
SolyMTch01g043700	-+-
SolyMTch03g080330	-+-
SolyMTch04g138130	-+-
SolyMTch07g210270	-+-
SolyMTch09g275020	-+-
SolyMTch03g113480	-+-
SolyMTch11g312410	-+-
SolyMTch07g207680	-+-
SolyMTch03g105360	-+-
SolyMTch08g233670	-+-
SolyMTch04g126050	-+-
SolyMTch08g233680	-+-
SolyMTch04g126040	-+-
SolyMTch11g324280	-+-
SolyMTch03g105340	-+-
SolyMTch01g032980	-+-
SolyMTch06g191300	-+-
SolyMTch03g104610	-+-
SolyMTch04g139480	-+-
SolyMTch12g336210	-+-
SolyMTch10g286040	-+-
SolyMTch02g076810	-+-
SolyMTch06g174200	-+-
SolyMTch02g051470	-+-
SolyMTch06g184410	-+-
SolyMTch03g105350	-+-
SolyMTch02g074040	-+-
SolyMTch01g038830	-+-
SolyMTch01g025490	-+-
SolyMTch03g106990	-+-
SolyMTch09g260170	-+-
SolyMTch12g336220	-+-
SolyMTch09g257370	-+-
SolyMTch01g015210	-+-
SolyMTch06g178060	-+-
SolyMTch08g246100	-+-
SolyMTch04g140320	-+-
SolyMTch02g056390	-+-
SolyMTch03g111580	-+-
SolyMTch05g160340	-+-
SolyMTch12g336230	-+-
SolyMTch04g127040	-+-
SolyMTch10g299030	-+-
SolyMTch01g024670	-+-
SolyMTch09g253200	-+-
SolyMTch03g104570	-+-
SolyMTch09g260710	-+-
SolyMTch10g291500	-+-
SolyMTch09g259650	-+-
SolyMTch02g071120	-+-
SolyMTch01g041600	-+-
SolyMTch02g061090	-+-
SolyMTch06g173080	-+-
SolyMTch07g222940	-+-
SolyMTch07g216710	-+-
SolyMTch01g021600	-+-
SolyMTch02g059670	-+-
SolyMTch02g049220	-+-
SolyMTch12g326570	-+-
SolyMTch05g156990	-+-
SolyMTch03g092640	-+-
SolyMTch04g126070	-+-
SolyMTch07g212560	-+-
SolyMTch02g061820	-+-
SolyMTch02g072350	-+-
SolyMTch02g060500	-+-
SolyMTch04g128660	--+
SolyMTch02g059980	--+
SolyMTch01g023480	--+
SolyMTch12g328730	--+
SolyMTch04g130700	--+
SolyMTch01g011870	--+
SolyMTch03g108450	--+
SolyMTch01g035300	--+
SolyMTch04g129180	--+
SolyMTch06g182520	--+
SolyMTch01g024400	--+
SolyMTch07g198280	--+
SolyMTch10g287230	--+
SolyMTch04g138850	++-
SolyMTch04g122440	++-
SolyMTch08g234250	++-
SolyMTch03g111110	++-
SolyMTch06g181860	++-
SolyMTch02g072190	++-
SolyMTch04g125770	++-
SolyMTch04g139550	++-
SolyMTch10g287090	++-
SolyMTch06g177850	++-
SolyMTch12g326030	++-
SolyMTch04g126180	++-
SolyMTch09g268660	++-
SolyMTch10g288490	++-
SolyMTch04g139460	++-
SolyMTch10g289880	++-
SolyMTch08g234890	++-
SolyMTch07g220860	++-
SolyMTch11g316300	++-
SolyMTch02g053720	++-
SolyMTch09g270890	++-
SolyMTch08g229580	++-
SolyMTch11g302840	++-
SolyMTch05g154100	++-
SolyMTch01g020470	++-
SolyMTch12g327800	++-
SolyMTch02g054190	++-
SolyMTch12g340460	+-+
SolyMTch03g106660	+-+
SolyMTch11g317280	+-+
SolyMTch07g206630	+-+
SolyMTch05g157390	+-+
SolyMTch09g251450	+-+
SolyMTch12g349290	+-+
SolyMTch04g128620	+-+
SolyMTch02g061300	+-+
SolyMTch09g264410	+-+
SolyMTch11g317580	+-+
SolyMTch04g135990	+-+
SolyMTch06g176470	+-+
SolyMTch09g250500	+-+
SolyMTch10g300080	+-+
SolyMTch05g156040	+-+
SolyMTch01g017850	+-+
SolyMTch05g145000	+-+
SolyMTch05g155500	+-+
SolyMTch01g038880	+-+
SolyMTch08g236270	+-+
SolyMTch01g022550	+-+
SolyMTch12g350680	+-+
SolyMTch03g106650	+-+
SolyMTch04g143650	+-+
SolyMTch06g185620	+-+
SolyMTch02g076920	+-+
SolyMTch06g191180	+-+
SolyMTch06g175330	+-+
SolyMTch02g061610	+-+
SolyMTch06g194360	+-+
SolyMTch10g286690	+-+
SolyMTch07g219440	+-+
SolyMTch12g336050	+-+
SolyMTch09g258000	+-+
SolyMTch01g021490	+-+
SolyMTch01g022600	+-+
SolyMTch11g311820	+-+
SolyMTch08g247060	+-+
SolyMTch04g142400	+-+
SolyMTch06g178310	+-+
SolyMTch01g012070	+-+
SolyMTch05g145530	+-+
SolyMTch05g158620	+-+
SolyMTch02g058570	+-+
SolyMTch04g128110	+-+
SolyMTch05g146470	+-+
SolyMTch08g236420	+-+
SolyMTch06g192650	+-+
SolyMTch01g036540	+-+
SolyMTch02g074100	+-+
SolyMTch06g182820	+-+
SolyMTch11g316790	+-+
SolyMTch04g136070	+-+
SolyMTch03g091430	+-+
SolyMTch05g159140	+-+
SolyMTch01g032530	+-+
SolyMTch10g296600	+-+
SolyMTch05g150980	+-+
SolyMTch01g014290	+-+
SolyMTch01g014740	+-+
SolyMTch04g130610	+-+
SolyMTch03g101340	+-+
SolyMTch12g348370	+-+
SolyMTch01g038350	+-+
SolyMTch02g068190	+-+
SolyMTch06g186500	+-+
SolyMTch07g208600	+-+
SolyMTch08g225380	+-+
SolyMTch09g271920	+-+
SolyMTch04g128170	+-+
SolyMTch02g070850	+-+
SolyMTch10g298180	+-+
SolyMTch12g339480	+-+
SolyMTch04g130820	+-+
SolyMTch02g059890	+-+
SolyMTch06g196290	+-+
SolyMTch11g322420	+-+
SolyMTch05g158510	+-+
SolyMTch05g167880	+-+
SolyMTch10g291200	+-+
SolyMTch10g293170	+-+
SolyMTch06g188420	+-+
SolyMTch07g203190	+-+
SolyMTch04g132910	+-+
SolyMTch06g193130	+-+
SolyMTch12g334080	+-+
SolyMTch07g207820	+-+
SolyMTch01g027130	+-+
SolyMTch02g074600	+-+
SolyMTch11g320640	+-+
SolyMTch01g021780	+-+
SolyMTch08g243960	+-+
SolyMTch08g229370	+-+
SolyMTch01g033270	+-+
SolyMTch03g110200	+-+
SolyMTch11g313920	+-+
SolyMTch06g188970	-++
SolyMTch11g312400	-++
SolyMTch03g099590	-++
SolyMTch09g259480	-++
SolyMTch05g154970	-++
SolyMTch08g233050	-++
SolyMTch12g339640	-++
SolyMTch06g181130	-++
SolyMTch01g035720	-++
SolyMTch11g315320	-++
SolyMTch10g276640	-++
SolyMTch06g181120	-++
SolyMTch12g341670	-++
SolyMTch01g042610	-++
SolyMTch07g221530	-++
SolyMTch12g341050	-++
SolyMTch04g130090	-++
SolyMTch04g120820	-++
SolyMTch03g100580	-++
SolyMTch02g066470	-++
SolyMTch04g129890	-++
SolyMTch09g266930	-++
SolyMTch09g250930	-++
SolyMTch05g146850	-++
SolyMTch12g339340	-++
SolyMTch08g245610	-++
SolyMTch07g214870	-++
SolyMTch03g086240	-++
SolyMTch01g039450	-++
SolyMTch03g087740	-++
SolyMTch04g136930	-++
SolyMTch02g051060	-++
SolyMTch03g098040	-++
SolyMTch08g243510	-++
SolyMTch01g015570	-++
SolyMTch03g089400	-++
SolyMTch03g113920	-++
SolyMTch09g255220	-++
SolyMTch02g058640	-++
SolyMTch02g068880	-++
SolyMTch06g177890	-++
SolyMTch09g266050	-++
SolyMTch01g025540	-++
SolyMTch05g165170	-++
SolyMTch03g106360	-++
SolyMTch10g290150	-++
SolyMTch07g218920	-++
SolyMTch03g105570	+++
SolyMTch01g033030	+++
SolyMTch02g054180	+++
SolyMTch08g232230	+++
SolyMTch09g269900	+++
SolyMTch10g277820	+++
SolyMTch05g166320	+++
SolyMTch08g235000	+++
SolyMTch04g140430	+++
SolyMTch03g107210	+++
SolyMTch05g145790	+++
SolyMTch03g080370	+++
SolyMTch08g244710	+++
SolyMTch10g301570	+++
SolyMTch02g050600	+++
SolyMTch07g217330	+++
SolyMTch01g017110	+++
SolyMTch01g041210	+++
SolyMTch04g140310	+++
SolyMTch02g050110	+++
SolyMTch03g084220	+++
SolyMTch12g327420	+++
SolyMTch02g066490	+++
SolyMTch07g220040	+++
SolyMTch08g229210	+++
SolyMTch12g345250	+++
SolyMTch12g327430	+++
SolyMTch12g340800	+++
SolyMTch06g189840	+++
SolyMTch07g203370	+++
SolyMTch09g254180	+++
SolyMTch08g243090	+++
SolyMTch01g002960	+++
SolyMTch06g195140	+++
SolyMTch02g073730	+++

## Sheet: Table S7
Table S7. DEG counts by temporal pattern (D0, D14, D28). DEGs (EV vs AtGRF5–GIF1; EV vs SlGRF4–GIF1b) were grouped by the sign of shrunken log₂FC at D0/D14/D28 ( “+” ≥ 1; “–” ≤ −1; FDR-adjusted p < 0.01). n (AtGRF5–GIF1) and n (SlGRF4–GIF1b) are per-construct counts; n (intersect) are genes with the same pattern in both; n (union) is the nonredundant combined set. EV, empty vector.
Pattern	n (AtGRF5-GIF1)	n (SlGRF4-GIF1b)	n (intersect)	n (union)
+++	342	228	35	535
++-	308	158	27	439
-++	284	258	47	495
-+-	813	470	131	1152
+-+	722	277	97	902
+--	390	493	74	809
--+	137	143	13	267
---	242	592	37	797

## Sheet: Table S8
Table S8. Shared Gene Ontology (GO) identified from EV vs AtGRF5-GIF1 and EV vs SlGRF4-GIF1b comparison, classified into 8 patterns (p-value < 0.01, |log2FC| ≥ 1)
Gene	Pfam	PF	Description	IPR	Name	GO_term	GO_Description	Ontology	Pattern
SolyMTch03g090180	Pfam	PF02365	No apical meristem (NAM) protein	IPR003441	NAC domain	GO:0003677	DNA binding	MF	---
SolyMTch03g090180	Pfam	PF02365	No apical meristem (NAM) protein	IPR003441	NAC domain	GO:0006355	regulation of DNA-templated transcription	BP	---
SolyMTch03g113000	Pfam	PF00067	Cytochrome P450	IPR001128	Cytochrome P450	GO:0005506	iron ion binding	MF	---
SolyMTch03g113000	Pfam	PF00067	Cytochrome P450	IPR001128	Cytochrome P450	GO:0016705	oxidoreductase activity, acting on paired donors, with incorporation or reduction of molecular oxygen	MF	---
SolyMTch03g113000	Pfam	PF00067	Cytochrome P450	IPR001128	Cytochrome P450	GO:0020037	heme binding	MF	---
SolyMTch02g069700	ProSiteProfiles	PS51387	PCMH-type FAD-binding domain profile.	IPR016166	FAD-binding domain, PCMH-type	GO:0071949	FAD binding	MF	---
SolyMTch02g071160	Pfam	PF01764	Lipase (class 3)	IPR002921	Fungal lipase-like domain	GO:0006629	lipid metabolic process	BP	---
SolyMTch01g044050	Pfam	PF08100	Dimerisation domain	IPR012967	Plant methyltransferase dimerisation	GO:0046983	protein dimerization activity	MF	---
SolyMTch01g032010	ProSiteProfiles	PS51354	Glutaredoxin domain profile.	IPR002109	Glutaredoxin	GO:0015035	protein-disulfide reductase activity	MF	---
SolyMTch02g074590	Pfam	PF01501	Glycosyl transferase family 8	IPR002495	Glycosyl transferase, family 8	GO:0016757	glycosyltransferase activity	MF	---
SolyMTch07g216180	Pfam	PF00270	DEAD/DEAH box helicase	IPR011545	DEAD/DEAH box helicase domain	GO:0003676	nucleic acid binding	MF	---
SolyMTch07g216180	Pfam	PF00270	DEAD/DEAH box helicase	IPR011545	DEAD/DEAH box helicase domain	GO:0005524	ATP binding	MF	---
SolyMTch07g221570	Pfam	PF01762	Galactosyltransferase	IPR002659	Glycosyl transferase, family 31	GO:0006486	protein glycosylation	BP	---
SolyMTch07g221570	Pfam	PF01762	Galactosyltransferase	IPR002659	Glycosyl transferase, family 31	GO:0016020	membrane	CC	---
SolyMTch07g221570	Pfam	PF01762	Galactosyltransferase	IPR002659	Glycosyl transferase, family 31	GO:0016758	hexosyltransferase activity	MF	---
SolyMTch07g221570	ProSiteProfiles	PS50081	Zinc finger phorbol-ester/DAG-type profile.	IPR002219	Protein kinase C-like, phorbol ester/diacylglycerol-binding domain	GO:0035556	intracellular signal transduction	BP	---
SolyMTch07g207070	Pfam	PF07992	Pyridine nucleotide-disulphide oxidoreductase	IPR023753	FAD/NAD(P)-binding domain	GO:0016491	oxidoreductase activity	MF	---
SolyMTch05g167900	Pfam	PF00201	UDP-glucoronosyl and UDP-glucosyl transferase	IPR002213	UDP-glucuronosyl/UDP-glucosyltransferase	GO:0008194	UDP-glycosyltransferase activity	MF	---
SolyMTch07g223180	Pfam	PF06203	CCT motif	IPR010402	CCT domain	GO:0005515	protein binding	MF	---
SolyMTch04g132000	Pfam	PF00462	Glutaredoxin	IPR002109	Glutaredoxin	GO:0015035	protein-disulfide reductase activity	MF	---
SolyMTch07g221570	Pfam	PF00005	ABC transporter	IPR003439	ABC transporter-like	GO:0005524	ATP binding	MF	---
SolyMTch07g207070	ProSiteProfiles	PS50222	EF-hand calcium-binding domain profile.	IPR002048	EF-hand domain	GO:0005509	calcium ion binding	MF	---
SolyMTch07g203290	Pfam	PF00067	Cytochrome P450	IPR001128	Cytochrome P450	GO:0005506	iron ion binding	MF	---
SolyMTch07g203290	Pfam	PF00067	Cytochrome P450	IPR001128	Cytochrome P450	GO:0016705	oxidoreductase activity, acting on paired donors, with incorporation or reduction of molecular oxygen	MF	---
SolyMTch07g203290	Pfam	PF00067	Cytochrome P450	IPR001128	Cytochrome P450	GO:0020037	heme binding	MF	---
SolyMTch04g117250	Pfam	PF00462	Glutaredoxin	IPR002109	Glutaredoxin	GO:0015035	protein-disulfide reductase activity	MF	---
SolyMTch06g170630	ProSiteProfiles	PS51354	Glutaredoxin domain profile.	IPR002109	Glutaredoxin	GO:0015035	protein-disulfide reductase activity	MF	---
SolyMTch12g350720	Pfam	PF01150	GDA1/CD39 (nucleoside phosphatase) family	IPR000407	Nucleoside phosphatase GDA1/CD39	GO:0016787	hydrolase activity	MF	---
SolyMTch12g350710	Pfam	PF01150	GDA1/CD39 (nucleoside phosphatase) family	IPR000407	Nucleoside phosphatase GDA1/CD39	GO:0016787	hydrolase activity	MF	---
SolyMTch10g290580	Pfam	PF00067	Cytochrome P450	IPR001128	Cytochrome P450	GO:0005506	iron ion binding	MF	---
SolyMTch10g290580	Pfam	PF00067	Cytochrome P450	IPR001128	Cytochrome P450	GO:0016705	oxidoreductase activity, acting on paired donors, with incorporation or reduction of molecular oxygen	MF	---
SolyMTch10g290580	Pfam	PF00067	Cytochrome P450	IPR001128	Cytochrome P450	GO:0020037	heme binding	MF	---
SolyMTch09g271830	ProSiteProfiles	PS50088	Ankyrin repeat profile.	IPR002110	Ankyrin repeat	GO:0005515	protein binding	MF	---
SolyMTch12g350720	Pfam	PF00332	Glycosyl hydrolases family 17	IPR000490	Glycoside hydrolase family 17	GO:0004553	hydrolase activity, hydrolyzing O-glycosyl compounds	MF	---
SolyMTch12g350720	Pfam	PF00332	Glycosyl hydrolases family 17	IPR000490	Glycoside hydrolase family 17	GO:0005975	carbohydrate metabolic process	BP	---
SolyMTch10g277830	Pfam	PF00097	Zinc finger, C3HC4 type (RING finger)	IPR018957	Zinc finger, C3HC4 RING-type	GO:0046872	metal ion binding	MF	---
SolyMTch08g229300	Pfam	PF01565	FAD binding domain	IPR006094	FAD linked oxidase, N-terminal	GO:0016491	oxidoreductase activity	MF	---
SolyMTch08g229300	Pfam	PF01565	FAD binding domain	IPR006094	FAD linked oxidase, N-terminal	GO:0050660	flavin adenine dinucleotide binding	MF	---
SolyMTch03g112090	Pfam	PF00847	AP2 domain	IPR001471	AP2/ERF domain	GO:0003700	DNA-binding transcription factor activity	MF	+--
SolyMTch03g112090	Pfam	PF00847	AP2 domain	IPR001471	AP2/ERF domain	GO:0006355	regulation of DNA-templated transcription	BP	+--
SolyMTch02g074250	Pfam	PF02365	No apical meristem (NAM) protein	IPR003441	NAC domain	GO:0003677	DNA binding	MF	+--
SolyMTch02g074250	Pfam	PF02365	No apical meristem (NAM) protein	IPR003441	NAC domain	GO:0006355	regulation of DNA-templated transcription	BP	+--
SolyMTch02g071740	Pfam	PF00083	Sugar (and other) transporter	IPR005828	Major facilitator, sugar transporter-like	GO:0016021	NA	NA	+--
SolyMTch02g071740	Pfam	PF00083	Sugar (and other) transporter	IPR005828	Major facilitator, sugar transporter-like	GO:0022857	transmembrane transporter activity	MF	+--
SolyMTch02g071740	Pfam	PF00083	Sugar (and other) transporter	IPR005828	Major facilitator, sugar transporter-like	GO:0055085	transmembrane transport	BP	+--
SolyMTch03g097770	Pfam	PF00230	Major intrinsic protein	IPR000425	Major intrinsic protein	GO:0015267	channel activity	MF	+--
SolyMTch03g097770	Pfam	PF00230	Major intrinsic protein	IPR000425	Major intrinsic protein	GO:0016020	membrane	CC	+--
SolyMTch03g097770	Pfam	PF00230	Major intrinsic protein	IPR000425	Major intrinsic protein	GO:0055085	transmembrane transport	BP	+--
SolyMTch01g015460	ProSiteProfiles	PS51032	AP2/ERF domain profile.	IPR001471	AP2/ERF domain	GO:0003700	DNA-binding transcription factor activity	MF	+--
SolyMTch01g015460	ProSiteProfiles	PS51032	AP2/ERF domain profile.	IPR001471	AP2/ERF domain	GO:0006355	regulation of DNA-templated transcription	BP	+--
SolyMTch02g069490	Pfam	PF00004	ATPase family associated with various cellular activities (AAA)	IPR003959	ATPase, AAA-type, core	GO:0005524	ATP binding	MF	+--
SolyMTch02g069490	Pfam	PF00004	ATPase family associated with various cellular activities (AAA)	IPR003959	ATPase, AAA-type, core	GO:0016887	ATP hydrolysis activity	MF	+--
SolyMTch01g018880	ProSiteProfiles	PS51555	Methionine S-methyltransferase (EC 2.1.1.12) family profile.	IPR025779	Methionine S-methyltransferase	GO:0008168	methyltransferase activity	MF	+--
SolyMTch03g096920	Pfam	PF00067	Cytochrome P450	IPR001128	Cytochrome P450	GO:0005506	iron ion binding	MF	+--
SolyMTch03g096920	Pfam	PF00067	Cytochrome P450	IPR001128	Cytochrome P450	GO:0016705	oxidoreductase activity, acting on paired donors, with incorporation or reduction of molecular oxygen	MF	+--
SolyMTch03g096920	Pfam	PF00067	Cytochrome P450	IPR001128	Cytochrome P450	GO:0020037	heme binding	MF	+--
SolyMTch01g038480	Pfam	PF00888	Cullin family	IPR001373	Cullin, N-terminal	GO:0006511	ubiquitin-dependent protein catabolic process	BP	+--
SolyMTch01g038480	Pfam	PF00888	Cullin family	IPR001373	Cullin, N-terminal	GO:0031625	ubiquitin protein ligase binding	MF	+--
SolyMTch01g017820	ProSiteProfiles	PS50035	Phospholipase D phosphodiesterase active site profile.	IPR001736	Phospholipase D/Transphosphatidylase	GO:0003824	catalytic activity	MF	+--
SolyMTch01g016510	Pfam	PF03348	Serine incorporator (Serinc)	IPR005016	Serine incorporator/TMS membrane protein	GO:0016020	membrane	CC	+--
SolyMTch01g021820	Pfam	PF00069	Protein kinase domain	IPR000719	Protein kinase domain	GO:0004672	protein kinase activity	MF	+--
SolyMTch01g021820	Pfam	PF00069	Protein kinase domain	IPR000719	Protein kinase domain	GO:0005524	ATP binding	MF	+--
SolyMTch01g021820	Pfam	PF00069	Protein kinase domain	IPR000719	Protein kinase domain	GO:0006468	protein phosphorylation	BP	+--
SolyMTch03g097160	Pfam	PF00389	D-isomer specific 2-hydroxyacid dehydrogenase, catalytic domain	IPR006139	D-isomer specific 2-hydroxyacid dehydrogenase, catalytic domain	GO:0016616	oxidoreductase activity, acting on the CH-OH group of donors, NAD or NADP as acceptor	MF	+--
SolyMTch03g097160	Pfam	PF00389	D-isomer specific 2-hydroxyacid dehydrogenase, catalytic domain	IPR006139	D-isomer specific 2-hydroxyacid dehydrogenase, catalytic domain	GO:0051287	NAD binding	MF	+--
SolyMTch03g100060	Pfam	PF00004	ATPase family associated with various cellular activities (AAA)	IPR003959	ATPase, AAA-type, core	GO:0005524	ATP binding	MF	+--
SolyMTch03g100060	Pfam	PF00004	ATPase family associated with various cellular activities (AAA)	IPR003959	ATPase, AAA-type, core	GO:0016887	ATP hydrolysis activity	MF	+--
SolyMTch03g081520	Pfam	PF01554	MatE	IPR002528	Multi antimicrobial extrusion protein	GO:0015297	antiporter activity	MF	+--
SolyMTch03g081520	Pfam	PF01554	MatE	IPR002528	Multi antimicrobial extrusion protein	GO:0016020	membrane	CC	+--
SolyMTch03g081520	Pfam	PF01554	MatE	IPR002528	Multi antimicrobial extrusion protein	GO:0042910	xenobiotic transmembrane transporter activity	MF	+--
SolyMTch03g081520	Pfam	PF01554	MatE	IPR002528	Multi antimicrobial extrusion protein	GO:0055085	transmembrane transport	BP	+--
SolyMTch03g095460	Pfam	PF11744	Aluminium activated malate transporter	IPR020966	Aluminum-activated malate transporter	GO:0015743	malate transport	BP	+--
SolyMTch03g096180	Pfam	PF00390	Malic enzyme, N-terminal domain	IPR012301	Malic enzyme, N-terminal domain	GO:0004471	malate dehydrogenase (decarboxylating) (NAD+) activity	MF	+--
SolyMTch04g125850	ProSiteProfiles	PS50011	Protein kinase domain profile.	IPR000719	Protein kinase domain	GO:0004672	protein kinase activity	MF	+--
SolyMTch04g125850	ProSiteProfiles	PS50011	Protein kinase domain profile.	IPR000719	Protein kinase domain	GO:0005524	ATP binding	MF	+--
SolyMTch04g125850	ProSiteProfiles	PS50011	Protein kinase domain profile.	IPR000719	Protein kinase domain	GO:0006468	protein phosphorylation	BP	+--
SolyMTch07g205470	ProSiteProfiles	PS51471	Fe(2+) 2-oxoglutarate dioxygenase domain profile.	IPR005123	Oxoglutarate/iron-dependent dioxygenase	GO:0016491	oxidoreductase activity	MF	+--
SolyMTch05g147830	ProSiteProfiles	PS50888	Myc-type, basic helix-loop-helix (bHLH) domain profile.	IPR011598	Myc-type, basic helix-loop-helix (bHLH) domain	GO:0046983	protein dimerization activity	MF	+--
SolyMTch05g156130	Pfam	PF00676	Dehydrogenase E1 component	IPR001017	Dehydrogenase, E1 component	GO:0016624	oxidoreductase activity, acting on the aldehyde or oxo group of donors, disulfide as acceptor	MF	+--
SolyMTch04g125850	ProSiteProfiles	PS51450	Leucine-rich repeat profile.	IPR001611	Leucine-rich repeat	GO:0005515	protein binding	MF	+--
SolyMTch07g198010	Pfam	PF03969	AFG1-like ATPase	IPR005654	ATPase, AFG1-like	GO:0005524	ATP binding	MF	+--
SolyMTch07g209110	Pfam	PF00063	Myosin head (motor domain)	IPR001609	Myosin head, motor domain	GO:0003774	cytoskeletal motor activity	MF	+--
SolyMTch07g209110	Pfam	PF00063	Myosin head (motor domain)	IPR001609	Myosin head, motor domain	GO:0005524	ATP binding	MF	+--
SolyMTch07g209110	Pfam	PF00063	Myosin head (motor domain)	IPR001609	Myosin head, motor domain	GO:0016459	myosin complex	CC	+--
SolyMTch06g189380	Pfam	PF03547	Membrane transport protein	IPR004776	Membrane transport protein	GO:0016021	NA	NA	+--
SolyMTch06g189380	Pfam	PF03547	Membrane transport protein	IPR004776	Membrane transport protein	GO:0055085	transmembrane transport	BP	+--
SolyMTch04g130360	Pfam	PF15699	NPR1 interacting	IPR031425	NPR1/NH1-interacting protein	GO:0010112	regulation of systemic acquired resistance	BP	+--
SolyMTch07g209110	ProSiteProfiles	PS50096	IQ motif profile.	IPR000048	IQ motif, EF-hand binding site	GO:0005515	protein binding	MF	+--
SolyMTch04g119780	Pfam	PF01494	FAD binding domain	IPR002938	FAD-binding domain	GO:0071949	FAD binding	MF	+--
SolyMTch06g170430	Pfam	PF02365	No apical meristem (NAM) protein	IPR003441	NAC domain	GO:0003677	DNA binding	MF	+--
SolyMTch06g170430	Pfam	PF02365	No apical meristem (NAM) protein	IPR003441	NAC domain	GO:0006355	regulation of DNA-templated transcription	BP	+--
SolyMTch07g213990	ProSiteProfiles	PS50888	Myc-type, basic helix-loop-helix (bHLH) domain profile.	IPR011598	Myc-type, basic helix-loop-helix (bHLH) domain	GO:0046983	protein dimerization activity	MF	+--
SolyMTch05g156750	Pfam	PF00854	POT family	IPR000109	Proton-dependent oligopeptide transporter family	GO:0016020	membrane	CC	+--
SolyMTch05g156750	Pfam	PF00854	POT family	IPR000109	Proton-dependent oligopeptide transporter family	GO:0022857	transmembrane transporter activity	MF	+--
SolyMTch05g156750	Pfam	PF00854	POT family	IPR000109	Proton-dependent oligopeptide transporter family	GO:0055085	transmembrane transport	BP	+--
SolyMTch12g327860	Pfam	PF00201	UDP-glucoronosyl and UDP-glucosyl transferase	IPR002213	UDP-glucuronosyl/UDP-glucosyltransferase	GO:0008194	UDP-glycosyltransferase activity	MF	+--
SolyMTch11g319940	Pfam	PF00067	Cytochrome P450	IPR001128	Cytochrome P450	GO:0005506	iron ion binding	MF	+--
SolyMTch11g319940	Pfam	PF00067	Cytochrome P450	IPR001128	Cytochrome P450	GO:0016705	oxidoreductase activity, acting on paired donors, with incorporation or reduction of molecular oxygen	MF	+--
SolyMTch11g319940	Pfam	PF00067	Cytochrome P450	IPR001128	Cytochrome P450	GO:0020037	heme binding	MF	+--
SolyMTch08g237220	Pfam	PF13520	Amino acid permease	IPR002293	Amino acid/polyamine transporter I	GO:0016020	membrane	CC	+--
SolyMTch08g237220	Pfam	PF13520	Amino acid permease	IPR002293	Amino acid/polyamine transporter I	GO:0022857	transmembrane transporter activity	MF	+--
SolyMTch08g237220	Pfam	PF13520	Amino acid permease	IPR002293	Amino acid/polyamine transporter I	GO:0055085	transmembrane transport	BP	+--
SolyMTch10g277550	Pfam	PF00067	Cytochrome P450	IPR001128	Cytochrome P450	GO:0005506	iron ion binding	MF	+--
SolyMTch10g277550	Pfam	PF00067	Cytochrome P450	IPR001128	Cytochrome P450	GO:0016705	oxidoreductase activity, acting on paired donors, with incorporation or reduction of molecular oxygen	MF	+--
SolyMTch10g277550	Pfam	PF00067	Cytochrome P450	IPR001128	Cytochrome P450	GO:0020037	heme binding	MF	+--
SolyMTch11g313440	Pfam	PF02458	Transferase family	IPR003480	Transferase	GO:0016747	acyltransferase activity, transferring groups other than amino-acyl groups	MF	+--
SolyMTch12g338230	Pfam	PF00069	Protein kinase domain	IPR000719	Protein kinase domain	GO:0004672	protein kinase activity	MF	+--
SolyMTch12g338230	Pfam	PF00069	Protein kinase domain	IPR000719	Protein kinase domain	GO:0005524	ATP binding	MF	+--
SolyMTch12g338230	Pfam	PF00069	Protein kinase domain	IPR000719	Protein kinase domain	GO:0006468	protein phosphorylation	BP	+--
SolyMTch09g256680	ProSiteProfiles	PS50053	Ubiquitin domain profile.	IPR000626	Ubiquitin-like domain	GO:0005515	protein binding	MF	+--
SolyMTch10g297690	Pfam	PF01336	OB-fold nucleic acid binding domain	IPR004365	OB-fold nucleic acid binding domain, AA-tRNA synthetase-type	GO:0003676	nucleic acid binding	MF	+--
SolyMTch09g269620	Pfam	PF06027	Solute carrier family 35	IPR009262	Solute carrier family 35 member SLC35F1/F2/F6	GO:0016021	NA	NA	+--
SolyMTch09g269620	Pfam	PF06027	Solute carrier family 35	IPR009262	Solute carrier family 35 member SLC35F1/F2/F6	GO:0022857	transmembrane transporter activity	MF	+--
SolyMTch09g269620	Pfam	PF06027	Solute carrier family 35	IPR009262	Solute carrier family 35 member SLC35F1/F2/F6	GO:0055085	transmembrane transport	BP	+--
SolyMTch08g243480	Pfam	PF01048	Phosphorylase superfamily	IPR000845	Nucleoside phosphorylase domain	GO:0003824	catalytic activity	MF	+--
SolyMTch08g243480	Pfam	PF01048	Phosphorylase superfamily	IPR000845	Nucleoside phosphorylase domain	GO:0009116	nucleoside metabolic process	BP	+--
SolyMTch12g337760	ProSiteProfiles	PS51745	PB1 domain profile.	IPR000270	PB1 domain	GO:0005515	protein binding	MF	+--
SolyMTch09g272860	ProSiteProfiles	PS51186	Gcn5-related N-acetyltransferase (GNAT) domain profile.	IPR000182	GNAT domain	GO:0008080	N-acetyltransferase activity	MF	+--
SolyMTch10g287670	Pfam	PF02179	BAG domain	IPR003103	BAG domain	GO:0051087	protein-folding chaperone binding	MF	+--
SolyMTch11g304110	Pfam	PF02170	PAZ domain	IPR003100	PAZ domain	GO:0005515	protein binding	MF	+--
SolyMTch12g339760	ProSiteProfiles	PS51471	Fe(2+) 2-oxoglutarate dioxygenase domain profile.	IPR005123	Oxoglutarate/iron-dependent dioxygenase	GO:0016491	oxidoreductase activity	MF	+--
SolyMTch11g322330	Pfam	PF07731	Multicopper oxidase	IPR011706	Multicopper oxidase, type 2	GO:0005507	copper ion binding	MF	+--
SolyMTch11g322330	Pfam	PF07731	Multicopper oxidase	IPR011706	Multicopper oxidase, type 2	GO:0016491	oxidoreductase activity	MF	+--
SolyMTch11g325270	Pfam	PF00403	Heavy-metal-associated domain	IPR006121	Heavy metal-associated domain, HMA	GO:0046872	metal ion binding	MF	+--
SolyMTch03g105350	Pfam	PF06955	Xyloglucan endo-transglycosylase (XET) C-terminus	IPR010713	Xyloglucan endo-transglycosylase, C-terminal	GO:0005618	cell wall	CC	-+-
SolyMTch03g105350	Pfam	PF06955	Xyloglucan endo-transglycosylase (XET) C-terminus	IPR010713	Xyloglucan endo-transglycosylase, C-terminal	GO:0006073	NA	NA	-+-
SolyMTch03g105350	Pfam	PF06955	Xyloglucan endo-transglycosylase (XET) C-terminus	IPR010713	Xyloglucan endo-transglycosylase, C-terminal	GO:0016762	xyloglucan:xyloglucosyl transferase activity	MF	-+-
SolyMTch03g105350	Pfam	PF06955	Xyloglucan endo-transglycosylase (XET) C-terminus	IPR010713	Xyloglucan endo-transglycosylase, C-terminal	GO:0048046	apoplast	CC	-+-
SolyMTch03g082290	Pfam	PF13499	EF-hand domain pair	IPR002048	EF-hand domain	GO:0005509	calcium ion binding	MF	-+-
SolyMTch03g099580	Pfam	PF01593	Flavin containing amine oxidoreductase	IPR002937	Amine oxidase	GO:0016491	oxidoreductase activity	MF	-+-
SolyMTch02g061160	ProSiteProfiles	PS50181	F-box domain profile.	IPR001810	F-box domain	GO:0005515	protein binding	MF	-+-
SolyMTch01g032980	ProSiteProfiles	PS50994	Integrase catalytic domain profile.	IPR001584	Integrase, catalytic core	GO:0015074	DNA integration	BP	-+-
SolyMTch01g038830	ProSiteProfiles	PS50181	F-box domain profile.	IPR001810	F-box domain	GO:0005515	protein binding	MF	-+-
SolyMTch02g048560	Pfam	PF00069	Protein kinase domain	IPR000719	Protein kinase domain	GO:0004672	protein kinase activity	MF	-+-
SolyMTch02g048560	Pfam	PF00069	Protein kinase domain	IPR000719	Protein kinase domain	GO:0005524	ATP binding	MF	-+-
SolyMTch02g048560	Pfam	PF00069	Protein kinase domain	IPR000719	Protein kinase domain	GO:0006468	protein phosphorylation	BP	-+-
SolyMTch02g060500	Pfam	PF00069	Protein kinase domain	IPR000719	Protein kinase domain	GO:0004672	protein kinase activity	MF	-+-
SolyMTch02g060500	Pfam	PF00069	Protein kinase domain	IPR000719	Protein kinase domain	GO:0005524	ATP binding	MF	-+-
SolyMTch02g060500	Pfam	PF00069	Protein kinase domain	IPR000719	Protein kinase domain	GO:0006468	protein phosphorylation	BP	-+-
SolyMTch03g106990	Pfam	PF13086	AAA domain	IPR041677	DNA2/NAM7 helicase, helicase domain	GO:0004386	helicase activity	MF	-+-
SolyMTch03g105340	Pfam	PF00722	Glycosyl hydrolases family 16	IPR000757	Glycoside hydrolase family 16	GO:0004553	hydrolase activity, hydrolyzing O-glycosyl compounds	MF	-+-
SolyMTch03g105340	Pfam	PF00722	Glycosyl hydrolases family 16	IPR000757	Glycoside hydrolase family 16	GO:0005975	carbohydrate metabolic process	BP	-+-
SolyMTch03g088090	Pfam	PF01645	Conserved region in glutamate synthase	IPR002932	Glutamate synthase domain	GO:0006537	glutamate biosynthetic process	BP	-+-
SolyMTch03g088090	Pfam	PF01645	Conserved region in glutamate synthase	IPR002932	Glutamate synthase domain	GO:0015930	glutamate synthase activity	MF	-+-
SolyMTch03g088090	Pfam	PF01645	Conserved region in glutamate synthase	IPR002932	Glutamate synthase domain	GO:0016638	oxidoreductase activity, acting on the CH-NH2 group of donors	MF	-+-
SolyMTch02g076160	ProSiteProfiles	PS51380	EXS domain profile.	IPR004342	EXS, C-terminal	GO:0016021	NA	NA	-+-
SolyMTch02g071120	ProSiteProfiles	PS51032	AP2/ERF domain profile.	IPR001471	AP2/ERF domain	GO:0003700	DNA-binding transcription factor activity	MF	-+-
SolyMTch02g071120	ProSiteProfiles	PS51032	AP2/ERF domain profile.	IPR001471	AP2/ERF domain	GO:0006355	regulation of DNA-templated transcription	BP	-+-
SolyMTch01g035970	Pfam	PF00514	Armadillo/beta-catenin-like repeat	IPR000225	Armadillo	GO:0005515	protein binding	MF	-+-
SolyMTch02g054900	Pfam	PF11883	Domain of unknown function (DUF3403)	IPR021820	S-locus receptor kinase, C-terminal	GO:0004674	protein serine/threonine kinase activity	MF	-+-
SolyMTch02g054900	Pfam	PF00954	S-locus glycoprotein domain	IPR000858	S-locus glycoprotein domain	GO:0048544	recognition of pollen	BP	-+-
SolyMTch01g024670	ProSiteProfiles	PS51698	U-box domain profile.	IPR003613	U box domain	GO:0004842	ubiquitin-protein transferase activity	MF	-+-
SolyMTch01g024670	ProSiteProfiles	PS51698	U-box domain profile.	IPR003613	U box domain	GO:0016567	protein ubiquitination	BP	-+-
SolyMTch03g105360	Pfam	PF00722	Glycosyl hydrolases family 16	IPR000757	Glycoside hydrolase family 16	GO:0004553	hydrolase activity, hydrolyzing O-glycosyl compounds	MF	-+-
SolyMTch03g105360	Pfam	PF00722	Glycosyl hydrolases family 16	IPR000757	Glycoside hydrolase family 16	GO:0005975	carbohydrate metabolic process	BP	-+-
SolyMTch01g015350	Pfam	PF00534	Glycosyl transferases group 1	IPR001296	Glycosyl transferase, family 1	GO:0016757	glycosyltransferase activity	MF	-+-
SolyMTch01g036550	Pfam	PF08022	FAD-binding domain	IPR013112	FAD-binding 8	GO:0016491	oxidoreductase activity	MF	-+-
SolyMTch02g074040	Pfam	PF00514	Armadillo/beta-catenin-like repeat	IPR000225	Armadillo	GO:0005515	protein binding	MF	-+-
SolyMTch02g056390	ProSiteProfiles	PS51450	Leucine-rich repeat profile.	IPR001611	Leucine-rich repeat	GO:0005515	protein binding	MF	-+-
SolyMTch03g105350	Pfam	PF00722	Glycosyl hydrolases family 16	IPR000757	Glycoside hydrolase family 16	GO:0004553	hydrolase activity, hydrolyzing O-glycosyl compounds	MF	-+-
SolyMTch03g105350	Pfam	PF00722	Glycosyl hydrolases family 16	IPR000757	Glycoside hydrolase family 16	GO:0005975	carbohydrate metabolic process	BP	-+-
SolyMTch02g070310	ProSiteProfiles	PS51471	Fe(2+) 2-oxoglutarate dioxygenase domain profile.	IPR005123	Oxoglutarate/iron-dependent dioxygenase	GO:0016491	oxidoreductase activity	MF	-+-
SolyMTch02g075710	Pfam	PF00854	POT family	IPR000109	Proton-dependent oligopeptide transporter family	GO:0016020	membrane	CC	-+-
SolyMTch02g075710	Pfam	PF00854	POT family	IPR000109	Proton-dependent oligopeptide transporter family	GO:0022857	transmembrane transporter activity	MF	-+-
SolyMTch02g075710	Pfam	PF00854	POT family	IPR000109	Proton-dependent oligopeptide transporter family	GO:0055085	transmembrane transport	BP	-+-
SolyMTch02g054860	ProSiteProfiles	PS51387	PCMH-type FAD-binding domain profile.	IPR016166	FAD-binding domain, PCMH-type	GO:0071949	FAD binding	MF	-+-
SolyMTch03g113480	Pfam	PF04043	Plant invertase/pectin methylesterase inhibitor	IPR006501	Pectinesterase inhibitor domain	GO:0004857	enzyme inhibitor activity	MF	-+-
SolyMTch03g097490	Pfam	PF00917	MATH domain	IPR002083	MATH/TRAF domain	GO:0005515	protein binding	MF	-+-
SolyMTch02g049220	Pfam	PF13855	Leucine rich repeat	IPR001611	Leucine-rich repeat	GO:0005515	protein binding	MF	-+-
SolyMTch01g015210	Pfam	PF03106	WRKY DNA -binding domain	IPR003657	WRKY domain	GO:0003700	DNA-binding transcription factor activity	MF	-+-
SolyMTch01g015210	Pfam	PF03106	WRKY DNA -binding domain	IPR003657	WRKY domain	GO:0006355	regulation of DNA-templated transcription	BP	-+-
SolyMTch01g015210	Pfam	PF03106	WRKY DNA -binding domain	IPR003657	WRKY domain	GO:0043565	sequence-specific DNA binding	MF	-+-
SolyMTch04g119830	Pfam	PF00282	Pyridoxal-dependent decarboxylase conserved domain	IPR002129	Pyridoxal phosphate-dependent decarboxylase	GO:0016831	carboxy-lyase activity	MF	-+-
SolyMTch04g119830	Pfam	PF00282	Pyridoxal-dependent decarboxylase conserved domain	IPR002129	Pyridoxal phosphate-dependent decarboxylase	GO:0019752	carboxylic acid metabolic process	BP	-+-
SolyMTch04g119830	Pfam	PF00282	Pyridoxal-dependent decarboxylase conserved domain	IPR002129	Pyridoxal phosphate-dependent decarboxylase	GO:0030170	pyridoxal phosphate binding	MF	-+-
SolyMTch06g173080	Pfam	PF03595	Voltage-dependent anion channel	IPR004695	Transporter protein SLAC1/Mae1/ Ssu1/TehA	GO:0016021	NA	NA	-+-
SolyMTch06g173080	Pfam	PF03595	Voltage-dependent anion channel	IPR004695	Transporter protein SLAC1/Mae1/ Ssu1/TehA	GO:0055085	transmembrane transport	BP	-+-
SolyMTch07g211920	Pfam	PF13855	Leucine rich repeat	IPR001611	Leucine-rich repeat	GO:0005515	protein binding	MF	-+-
SolyMTch07g212560	ProSiteProfiles	PS51450	Leucine-rich repeat profile.	IPR001611	Leucine-rich repeat	GO:0005515	protein binding	MF	-+-
SolyMTch07g210790	Pfam	PF01266	FAD dependent oxidoreductase	IPR006076	FAD dependent oxidoreductase	GO:0016491	oxidoreductase activity	MF	-+-
SolyMTch04g123870	Pfam	PF00481	Protein phosphatase 2C	IPR001932	PPM-type phosphatase domain	GO:0016791	phosphatase activity	MF	-+-
SolyMTch07g210270	Pfam	PF00274	Fructose-bisphosphate aldolase class-I	IPR000741	Fructose-bisphosphate aldolase, class-I	GO:0004332	fructose-bisphosphate aldolase activity	MF	-+-
SolyMTch07g210270	Pfam	PF00274	Fructose-bisphosphate aldolase class-I	IPR000741	Fructose-bisphosphate aldolase, class-I	GO:0006096	glycolytic process	BP	-+-
SolyMTch06g195970	ProSiteProfiles	PS51032	AP2/ERF domain profile.	IPR001471	AP2/ERF domain	GO:0003700	DNA-binding transcription factor activity	MF	-+-
SolyMTch06g195970	ProSiteProfiles	PS51032	AP2/ERF domain profile.	IPR001471	AP2/ERF domain	GO:0006355	regulation of DNA-templated transcription	BP	-+-
SolyMTch05g160340	ProSiteProfiles	PS50294	Trp-Asp (WD) repeats circular profile.	IPR017986	WD40-repeat-containing domain	GO:0005515	protein binding	MF	-+-
SolyMTch04g138130	ProSiteProfiles	PS50011	Protein kinase domain profile.	IPR000719	Protein kinase domain	GO:0004672	protein kinase activity	MF	-+-
SolyMTch04g138130	ProSiteProfiles	PS50011	Protein kinase domain profile.	IPR000719	Protein kinase domain	GO:0005524	ATP binding	MF	-+-
SolyMTch04g138130	ProSiteProfiles	PS50011	Protein kinase domain profile.	IPR000719	Protein kinase domain	GO:0006468	protein phosphorylation	BP	-+-
SolyMTch04g131660	Pfam	PF05965	F/Y rich C-terminus	IPR003889	FY-rich, C-terminal	GO:0005634	nucleus	CC	-+-
SolyMTch05g156990	Pfam	PF01501	Glycosyl transferase family 8	IPR002495	Glycosyl transferase, family 8	GO:0016757	glycosyltransferase activity	MF	-+-
SolyMTch05g147630	Pfam	PF00657	GDSL-like Lipase/Acylhydrolase	IPR001087	GDSL lipase/esterase	GO:0016788	hydrolase activity, acting on ester bonds	MF	-+-
SolyMTch06g174200	Pfam	PF07714	Protein tyrosine and serine/threonine kinase	IPR001245	Serine-threonine/tyrosine-protein kinase, catalytic domain	GO:0004672	protein kinase activity	MF	-+-
SolyMTch06g174200	Pfam	PF07714	Protein tyrosine and serine/threonine kinase	IPR001245	Serine-threonine/tyrosine-protein kinase, catalytic domain	GO:0006468	protein phosphorylation	BP	-+-
SolyMTch06g191300	Pfam	PF08392	FAE1/Type III polyketide synthase-like protein	IPR013601	FAE1/Type III polyketide synthase-like protein	GO:0006633	fatty acid biosynthetic process	BP	-+-
SolyMTch06g191300	Pfam	PF08392	FAE1/Type III polyketide synthase-like protein	IPR013601	FAE1/Type III polyketide synthase-like protein	GO:0016020	membrane	CC	-+-
SolyMTch06g191300	Pfam	PF08392	FAE1/Type III polyketide synthase-like protein	IPR013601	FAE1/Type III polyketide synthase-like protein	GO:0016747	acyltransferase activity, transferring groups other than amino-acyl groups	MF	-+-
SolyMTch04g140320	Pfam	PF07714	Protein tyrosine and serine/threonine kinase	IPR001245	Serine-threonine/tyrosine-protein kinase, catalytic domain	GO:0004672	protein kinase activity	MF	-+-
SolyMTch04g140320	Pfam	PF07714	Protein tyrosine and serine/threonine kinase	IPR001245	Serine-threonine/tyrosine-protein kinase, catalytic domain	GO:0006468	protein phosphorylation	BP	-+-
SolyMTch07g197950	ProSiteProfiles	PS50280	SET domain profile.	IPR001214	SET domain	GO:0005515	protein binding	MF	-+-
SolyMTch07g207680	Pfam	PF06955	Xyloglucan endo-transglycosylase (XET) C-terminus	IPR010713	Xyloglucan endo-transglycosylase, C-terminal	GO:0005618	cell wall	CC	-+-
SolyMTch07g207680	Pfam	PF06955	Xyloglucan endo-transglycosylase (XET) C-terminus	IPR010713	Xyloglucan endo-transglycosylase, C-terminal	GO:0006073	NA	NA	-+-
SolyMTch07g207680	Pfam	PF06955	Xyloglucan endo-transglycosylase (XET) C-terminus	IPR010713	Xyloglucan endo-transglycosylase, C-terminal	GO:0016762	xyloglucan:xyloglucosyl transferase activity	MF	-+-
SolyMTch07g207680	Pfam	PF06955	Xyloglucan endo-transglycosylase (XET) C-terminus	IPR010713	Xyloglucan endo-transglycosylase, C-terminal	GO:0048046	apoplast	CC	-+-
SolyMTch09g275020	Pfam	PF00722	Glycosyl hydrolases family 16	IPR000757	Glycoside hydrolase family 16	GO:0004553	hydrolase activity, hydrolyzing O-glycosyl compounds	MF	-+-
SolyMTch09g275020	Pfam	PF00722	Glycosyl hydrolases family 16	IPR000757	Glycoside hydrolase family 16	GO:0005975	carbohydrate metabolic process	BP	-+-
SolyMTch08g233680	Pfam	PF00069	Protein kinase domain	IPR000719	Protein kinase domain	GO:0004672	protein kinase activity	MF	-+-
SolyMTch08g233680	Pfam	PF00069	Protein kinase domain	IPR000719	Protein kinase domain	GO:0005524	ATP binding	MF	-+-
SolyMTch08g233680	Pfam	PF00069	Protein kinase domain	IPR000719	Protein kinase domain	GO:0006468	protein phosphorylation	BP	-+-
SolyMTch08g234750	Pfam	PF00067	Cytochrome P450	IPR001128	Cytochrome P450	GO:0005506	iron ion binding	MF	-+-
SolyMTch08g234750	Pfam	PF00067	Cytochrome P450	IPR001128	Cytochrome P450	GO:0016705	oxidoreductase activity, acting on paired donors, with incorporation or reduction of molecular oxygen	MF	-+-
SolyMTch08g234750	Pfam	PF00067	Cytochrome P450	IPR001128	Cytochrome P450	GO:0020037	heme binding	MF	-+-
SolyMTch12g350700	Pfam	PF00447	HSF-type DNA-binding	IPR000232	Heat shock factor (HSF)-type, DNA-binding	GO:0003700	DNA-binding transcription factor activity	MF	-+-
SolyMTch12g350700	Pfam	PF00447	HSF-type DNA-binding	IPR000232	Heat shock factor (HSF)-type, DNA-binding	GO:0006355	regulation of DNA-templated transcription	BP	-+-
SolyMTch12g350700	Pfam	PF00447	HSF-type DNA-binding	IPR000232	Heat shock factor (HSF)-type, DNA-binding	GO:0043565	sequence-specific DNA binding	MF	-+-
SolyMTch09g264500	Pfam	PF00170	bZIP transcription factor	IPR004827	Basic-leucine zipper domain	GO:0003700	DNA-binding transcription factor activity	MF	-+-
SolyMTch09g264500	Pfam	PF00170	bZIP transcription factor	IPR004827	Basic-leucine zipper domain	GO:0006355	regulation of DNA-templated transcription	BP	-+-
SolyMTch11g312410	Pfam	PF00332	Glycosyl hydrolases family 17	IPR000490	Glycoside hydrolase family 17	GO:0004553	hydrolase activity, hydrolyzing O-glycosyl compounds	MF	-+-
SolyMTch11g312410	Pfam	PF00332	Glycosyl hydrolases family 17	IPR000490	Glycoside hydrolase family 17	GO:0005975	carbohydrate metabolic process	BP	-+-
SolyMTch10g298810	Pfam	PF00201	UDP-glucoronosyl and UDP-glucosyl transferase	IPR002213	UDP-glucuronosyl/UDP-glucosyltransferase	GO:0008194	UDP-glycosyltransferase activity	MF	-+-
SolyMTch08g233670	Pfam	PF07714	Protein tyrosine and serine/threonine kinase	IPR001245	Serine-threonine/tyrosine-protein kinase, catalytic domain	GO:0004672	protein kinase activity	MF	-+-
SolyMTch08g233670	Pfam	PF07714	Protein tyrosine and serine/threonine kinase	IPR001245	Serine-threonine/tyrosine-protein kinase, catalytic domain	GO:0006468	protein phosphorylation	BP	-+-
SolyMTch08g245080	Pfam	PF00067	Cytochrome P450	IPR001128	Cytochrome P450	GO:0005506	iron ion binding	MF	-+-
SolyMTch08g245080	Pfam	PF00067	Cytochrome P450	IPR001128	Cytochrome P450	GO:0016705	oxidoreductase activity, acting on paired donors, with incorporation or reduction of molecular oxygen	MF	-+-
SolyMTch08g245080	Pfam	PF00067	Cytochrome P450	IPR001128	Cytochrome P450	GO:0020037	heme binding	MF	-+-
SolyMTch08g245880	ProSiteProfiles	PS50293	TPR repeat region circular profile.	IPR013026	Tetratricopeptide repeat-containing domain	GO:0005515	protein binding	MF	-+-
SolyMTch09g259130	ProSiteProfiles	PS50071	Homeobox' domain profile.	IPR001356	Homeobox domain	GO:0003677	DNA binding	MF	-+-
SolyMTch09g260170	ProSiteProfiles	PS50011	Protein kinase domain profile.	IPR000719	Protein kinase domain	GO:0004672	protein kinase activity	MF	-+-
SolyMTch09g260170	ProSiteProfiles	PS50011	Protein kinase domain profile.	IPR000719	Protein kinase domain	GO:0005524	ATP binding	MF	-+-
SolyMTch09g260170	ProSiteProfiles	PS50011	Protein kinase domain profile.	IPR000719	Protein kinase domain	GO:0006468	protein phosphorylation	BP	-+-
SolyMTch08g224310	Pfam	PF00067	Cytochrome P450	IPR001128	Cytochrome P450	GO:0005506	iron ion binding	MF	-+-
SolyMTch08g224310	Pfam	PF00067	Cytochrome P450	IPR001128	Cytochrome P450	GO:0016705	oxidoreductase activity, acting on paired donors, with incorporation or reduction of molecular oxygen	MF	-+-
SolyMTch08g224310	Pfam	PF00067	Cytochrome P450	IPR001128	Cytochrome P450	GO:0020037	heme binding	MF	-+-
SolyMTch11g324280	ProSiteProfiles	PS51450	Leucine-rich repeat profile.	IPR001611	Leucine-rich repeat	GO:0005515	protein binding	MF	-+-
SolyMTch10g291500	Pfam	PF03106	WRKY DNA -binding domain	IPR003657	WRKY domain	GO:0003700	DNA-binding transcription factor activity	MF	-+-
SolyMTch10g291500	Pfam	PF03106	WRKY DNA -binding domain	IPR003657	WRKY domain	GO:0006355	regulation of DNA-templated transcription	BP	-+-
SolyMTch10g291500	Pfam	PF03106	WRKY DNA -binding domain	IPR003657	WRKY domain	GO:0043565	sequence-specific DNA binding	MF	-+-
SolyMTch11g317110	Pfam	PF02985	HEAT repeat	IPR000357	HEAT repeat	GO:0005515	protein binding	MF	-+-
SolyMTch10g286040	Pfam	PF04577	Protein of unknown function (DUF563)	IPR007657	Glycosyltransferase 61	GO:0016757	glycosyltransferase activity	MF	-+-
SolyMTch09g259930	Pfam	PF07224	Chlorophyllase	IPR017395	Chlorophyllase	GO:0015996	chlorophyll catabolic process	BP	-+-
SolyMTch09g259930	Pfam	PF07224	Chlorophyllase	IPR017395	Chlorophyllase	GO:0047746	chlorophyllase activity	MF	-+-
SolyMTch09g259650	Pfam	PF00012	Hsp70 protein	IPR013126	Heat shock protein 70 family	GO:0005524	ATP binding	MF	-+-
SolyMTch09g259650	Pfam	PF00012	Hsp70 protein	IPR013126	Heat shock protein 70 family	GO:0016887	ATP hydrolysis activity	MF	-+-
SolyMTch09g260710	Pfam	PF00847	AP2 domain	IPR001471	AP2/ERF domain	GO:0003700	DNA-binding transcription factor activity	MF	-+-
SolyMTch09g260710	Pfam	PF00847	AP2 domain	IPR001471	AP2/ERF domain	GO:0006355	regulation of DNA-templated transcription	BP	-+-
SolyMTch02g059980	Pfam	PF01501	Glycosyl transferase family 8	IPR002495	Glycosyl transferase, family 8	GO:0016757	glycosyltransferase activity	MF	--+
SolyMTch03g108450	Pfam	PF00067	Cytochrome P450	IPR001128	Cytochrome P450	GO:0005506	iron ion binding	MF	--+
SolyMTch03g108450	Pfam	PF00067	Cytochrome P450	IPR001128	Cytochrome P450	GO:0016705	oxidoreductase activity, acting on paired donors, with incorporation or reduction of molecular oxygen	MF	--+
SolyMTch03g108450	Pfam	PF00067	Cytochrome P450	IPR001128	Cytochrome P450	GO:0020037	heme binding	MF	--+
SolyMTch01g035300	Pfam	PF00847	AP2 domain	IPR001471	AP2/ERF domain	GO:0003700	DNA-binding transcription factor activity	MF	--+
SolyMTch01g035300	Pfam	PF00847	AP2 domain	IPR001471	AP2/ERF domain	GO:0006355	regulation of DNA-templated transcription	BP	--+
SolyMTch06g182520	Pfam	PF07731	Multicopper oxidase	IPR011706	Multicopper oxidase, type 2	GO:0005507	copper ion binding	MF	--+
SolyMTch06g182520	Pfam	PF07731	Multicopper oxidase	IPR011706	Multicopper oxidase, type 2	GO:0016491	oxidoreductase activity	MF	--+
SolyMTch02g072190	ProSiteProfiles	PS50222	EF-hand calcium-binding domain profile.	IPR002048	EF-hand domain	GO:0005509	calcium ion binding	MF	++-
SolyMTch01g020470	Pfam	PF03936	Terpene synthase family, metal binding domain	IPR005630	Terpene synthase, metal-binding domain	GO:0000287	magnesium ion binding	MF	++-
SolyMTch01g020470	Pfam	PF03936	Terpene synthase family, metal binding domain	IPR005630	Terpene synthase, metal-binding domain	GO:0010333	terpene synthase activity	MF	++-
SolyMTch01g020470	Pfam	PF03936	Terpene synthase family, metal binding domain	IPR005630	Terpene synthase, metal-binding domain	GO:0016829	lyase activity	MF	++-
SolyMTch02g053720	Pfam	PF00112	Papain family cysteine protease	IPR000668	Peptidase C1A, papain C-terminal	GO:0006508	proteolysis	BP	++-
SolyMTch02g053720	Pfam	PF00112	Papain family cysteine protease	IPR000668	Peptidase C1A, papain C-terminal	GO:0008234	cysteine-type peptidase activity	MF	++-
SolyMTch04g122440	Pfam	PF03106	WRKY DNA -binding domain	IPR003657	WRKY domain	GO:0003700	DNA-binding transcription factor activity	MF	++-
SolyMTch04g122440	Pfam	PF03106	WRKY DNA -binding domain	IPR003657	WRKY domain	GO:0006355	regulation of DNA-templated transcription	BP	++-
SolyMTch04g122440	Pfam	PF03106	WRKY DNA -binding domain	IPR003657	WRKY domain	GO:0043565	sequence-specific DNA binding	MF	++-
SolyMTch06g177850	Pfam	PF03106	WRKY DNA -binding domain	IPR003657	WRKY domain	GO:0003700	DNA-binding transcription factor activity	MF	++-
SolyMTch06g177850	Pfam	PF03106	WRKY DNA -binding domain	IPR003657	WRKY domain	GO:0006355	regulation of DNA-templated transcription	BP	++-
SolyMTch06g177850	Pfam	PF03106	WRKY DNA -binding domain	IPR003657	WRKY domain	GO:0043565	sequence-specific DNA binding	MF	++-
SolyMTch05g154100	Pfam	PF00847	AP2 domain	IPR001471	AP2/ERF domain	GO:0003700	DNA-binding transcription factor activity	MF	++-
SolyMTch05g154100	Pfam	PF00847	AP2 domain	IPR001471	AP2/ERF domain	GO:0006355	regulation of DNA-templated transcription	BP	++-
SolyMTch04g125770	Pfam	PF02358	Trehalose-phosphatase	IPR003337	Trehalose-phosphatase	GO:0003824	catalytic activity	MF	++-
SolyMTch04g125770	Pfam	PF02358	Trehalose-phosphatase	IPR003337	Trehalose-phosphatase	GO:0005992	trehalose biosynthetic process	BP	++-
SolyMTch04g138850	Pfam	PF03106	WRKY DNA -binding domain	IPR003657	WRKY domain	GO:0003700	DNA-binding transcription factor activity	MF	++-
SolyMTch04g138850	Pfam	PF03106	WRKY DNA -binding domain	IPR003657	WRKY domain	GO:0006355	regulation of DNA-templated transcription	BP	++-
SolyMTch04g138850	Pfam	PF03106	WRKY DNA -binding domain	IPR003657	WRKY domain	GO:0043565	sequence-specific DNA binding	MF	++-
SolyMTch12g327800	Pfam	PF13855	Leucine rich repeat	IPR001611	Leucine-rich repeat	GO:0005515	protein binding	MF	++-
SolyMTch10g289880	Pfam	PF13833	EF-hand domain pair	IPR002048	EF-hand domain	GO:0005509	calcium ion binding	MF	++-
SolyMTch10g289880	Pfam	PF00954	S-locus glycoprotein domain	IPR000858	S-locus glycoprotein domain	GO:0048544	recognition of pollen	BP	++-
SolyMTch11g302840	ProSiteProfiles	PS50053	Ubiquitin domain profile.	IPR000626	Ubiquitin-like domain	GO:0005515	protein binding	MF	++-
SolyMTch09g268660	ProSiteProfiles	PS51698	U-box domain profile.	IPR003613	U box domain	GO:0004842	ubiquitin-protein transferase activity	MF	++-
SolyMTch09g268660	ProSiteProfiles	PS51698	U-box domain profile.	IPR003613	U box domain	GO:0016567	protein ubiquitination	BP	++-
SolyMTch08g229580	ProSiteProfiles	PS50088	Ankyrin repeat profile.	IPR002110	Ankyrin repeat	GO:0005515	protein binding	MF	++-
SolyMTch08g234890	ProSiteProfiles	PS51036	Zinc finger A20-type profile.	IPR002653	Zinc finger, A20-type	GO:0003677	DNA binding	MF	++-
SolyMTch08g234890	ProSiteProfiles	PS51036	Zinc finger A20-type profile.	IPR002653	Zinc finger, A20-type	GO:0008270	zinc ion binding	MF	++-
SolyMTch12g326030	ProSiteProfiles	PS50011	Protein kinase domain profile.	IPR000719	Protein kinase domain	GO:0004672	protein kinase activity	MF	++-
SolyMTch12g326030	ProSiteProfiles	PS50011	Protein kinase domain profile.	IPR000719	Protein kinase domain	GO:0005524	ATP binding	MF	++-
SolyMTch12g326030	ProSiteProfiles	PS50011	Protein kinase domain profile.	IPR000719	Protein kinase domain	GO:0006468	protein phosphorylation	BP	++-
SolyMTch01g021490	Pfam	PF00069	Protein kinase domain	IPR000719	Protein kinase domain	GO:0004672	protein kinase activity	MF	+-+
SolyMTch01g021490	Pfam	PF00069	Protein kinase domain	IPR000719	Protein kinase domain	GO:0005524	ATP binding	MF	+-+
SolyMTch01g021490	Pfam	PF00069	Protein kinase domain	IPR000719	Protein kinase domain	GO:0006468	protein phosphorylation	BP	+-+
SolyMTch02g058570	Pfam	PF01436	NHL repeat	IPR001258	NHL repeat	GO:0005515	protein binding	MF	+-+
SolyMTch01g036540	Pfam	PF08022	FAD-binding domain	IPR013112	FAD-binding 8	GO:0016491	oxidoreductase activity	MF	+-+
SolyMTch01g038350	Pfam	PF00657	GDSL-like Lipase/Acylhydrolase	IPR001087	GDSL lipase/esterase	GO:0016788	hydrolase activity, acting on ester bonds	MF	+-+
SolyMTch02g074600	Pfam	PF00150	Cellulase (glycosyl hydrolase family 5)	IPR001547	Glycoside hydrolase, family 5	GO:0004553	hydrolase activity, hydrolyzing O-glycosyl compounds	MF	+-+
SolyMTch02g074600	Pfam	PF00150	Cellulase (glycosyl hydrolase family 5)	IPR001547	Glycoside hydrolase, family 5	GO:0071704	NA	NA	+-+
SolyMTch03g091430	Pfam	PF00860	Permease family	IPR006043	Xanthine/uracil/vitamin C permease	GO:0016020	membrane	CC	+-+
SolyMTch03g091430	Pfam	PF00860	Permease family	IPR006043	Xanthine/uracil/vitamin C permease	GO:0022857	transmembrane transporter activity	MF	+-+
SolyMTch03g091430	Pfam	PF00860	Permease family	IPR006043	Xanthine/uracil/vitamin C permease	GO:0055085	transmembrane transport	BP	+-+
SolyMTch02g074100	ProSiteProfiles	PS50071	Homeobox' domain profile.	IPR001356	Homeobox domain	GO:0003677	DNA binding	MF	+-+
SolyMTch01g012070	Pfam	PF00067	Cytochrome P450	IPR001128	Cytochrome P450	GO:0005506	iron ion binding	MF	+-+
SolyMTch01g012070	Pfam	PF00067	Cytochrome P450	IPR001128	Cytochrome P450	GO:0016705	oxidoreductase activity, acting on paired donors, with incorporation or reduction of molecular oxygen	MF	+-+
SolyMTch01g012070	Pfam	PF00067	Cytochrome P450	IPR001128	Cytochrome P450	GO:0020037	heme binding	MF	+-+
SolyMTch01g032530	Pfam	PF00955	HCO3- transporter family	IPR011531	Bicarbonate transporter, C-terminal	GO:0006820	monoatomic anion transport	BP	+-+
SolyMTch01g032530	Pfam	PF00955	HCO3- transporter family	IPR011531	Bicarbonate transporter, C-terminal	GO:0016021	NA	NA	+-+
SolyMTch01g014290	ProSiteProfiles	PS50011	Protein kinase domain profile.	IPR000719	Protein kinase domain	GO:0004672	protein kinase activity	MF	+-+
SolyMTch01g014290	ProSiteProfiles	PS50011	Protein kinase domain profile.	IPR000719	Protein kinase domain	GO:0005524	ATP binding	MF	+-+
SolyMTch01g014290	ProSiteProfiles	PS50011	Protein kinase domain profile.	IPR000719	Protein kinase domain	GO:0006468	protein phosphorylation	BP	+-+
SolyMTch05g157390	Pfam	PF00834	Ribulose-phosphate 3 epimerase family	IPR000056	Ribulose-phosphate 3-epimerase-like	GO:0005975	carbohydrate metabolic process	BP	+-+
SolyMTch05g157390	Pfam	PF00834	Ribulose-phosphate 3 epimerase family	IPR000056	Ribulose-phosphate 3-epimerase-like	GO:0016857	racemase and epimerase activity, acting on carbohydrates and derivatives	MF	+-+
SolyMTch05g157390	Pfam	PF01479	S4 domain	IPR002942	RNA-binding S4 domain	GO:0003723	RNA binding	MF	+-+
SolyMTch04g128170	Pfam	PF07714	Protein tyrosine and serine/threonine kinase	IPR001245	Serine-threonine/tyrosine-protein kinase, catalytic domain	GO:0004672	protein kinase activity	MF	+-+
SolyMTch04g128170	Pfam	PF07714	Protein tyrosine and serine/threonine kinase	IPR001245	Serine-threonine/tyrosine-protein kinase, catalytic domain	GO:0006468	protein phosphorylation	BP	+-+
SolyMTch04g130610	Pfam	PF03547	Membrane transport protein	IPR004776	Membrane transport protein	GO:0016021	NA	NA	+-+
SolyMTch04g130610	Pfam	PF03547	Membrane transport protein	IPR004776	Membrane transport protein	GO:0055085	transmembrane transport	BP	+-+
SolyMTch04g132910	Pfam	PF04759	Protein of unknown function, DUF617	IPR006460	Protein MIZU-KUSSEI 1-like, plant	GO:0010274	hydrotropism	BP	+-+
SolyMTch06g175330	Pfam	PF01975	Survival protein SurE	IPR002828	Survival protein SurE-like phosphatase/nucleotidase	GO:0016787	hydrolase activity	MF	+-+
SolyMTch05g146470	Pfam	PF00685	Sulfotransferase domain	IPR000863	Sulfotransferase domain	GO:0008146	sulfotransferase activity	MF	+-+
SolyMTch05g155500	Pfam	PF19055	ABC-2 type transporter	IPR043926	ABC transporter family G domain	GO:0042626	ATPase-coupled transmembrane transporter activity	MF	+-+
SolyMTch04g136070	Pfam	PF00657	GDSL-like Lipase/Acylhydrolase	IPR001087	GDSL lipase/esterase	GO:0016788	hydrolase activity, acting on ester bonds	MF	+-+
SolyMTch06g188420	Pfam	PF07724	AAA domain (Cdc48 subfamily)	IPR003959	ATPase, AAA-type, core	GO:0005524	ATP binding	MF	+-+
SolyMTch06g188420	Pfam	PF07724	AAA domain (Cdc48 subfamily)	IPR003959	ATPase, AAA-type, core	GO:0016887	ATP hydrolysis activity	MF	+-+
SolyMTch04g128170	ProSiteProfiles	PS50011	Protein kinase domain profile.	IPR000719	Protein kinase domain	GO:0005524	ATP binding	MF	+-+
SolyMTch06g186500	Pfam	PF00155	Aminotransferase class I and II	IPR004839	Aminotransferase, class I/classII	GO:0009058	biosynthetic process	BP	+-+
SolyMTch06g186500	Pfam	PF00155	Aminotransferase class I and II	IPR004839	Aminotransferase, class I/classII	GO:0030170	pyridoxal phosphate binding	MF	+-+
SolyMTch06g178310	Pfam	PF03030	Inorganic H+ pyrophosphatase	IPR004131	Pyrophosphate-energised proton pump	GO:0004427	inorganic diphosphate phosphatase activity	MF	+-+
SolyMTch06g178310	Pfam	PF03030	Inorganic H+ pyrophosphatase	IPR004131	Pyrophosphate-energised proton pump	GO:0009678	diphosphate hydrolysis-driven proton transmembrane transporter activity	MF	+-+
SolyMTch06g178310	Pfam	PF03030	Inorganic H+ pyrophosphatase	IPR004131	Pyrophosphate-energised proton pump	GO:0016020	membrane	CC	+-+
SolyMTch06g178310	Pfam	PF03030	Inorganic H+ pyrophosphatase	IPR004131	Pyrophosphate-energised proton pump	GO:1902600	proton transmembrane transport	BP	+-+
SolyMTch04g135990	Pfam	PF00909	Ammonium Transporter Family	IPR024041	Ammonium transporter AmtB-like domain	GO:0008519	ammonium channel activity	MF	+-+
SolyMTch04g135990	Pfam	PF00909	Ammonium Transporter Family	IPR024041	Ammonium transporter AmtB-like domain	GO:0015696	NA	NA	+-+
SolyMTch04g135990	Pfam	PF00909	Ammonium Transporter Family	IPR024041	Ammonium transporter AmtB-like domain	GO:0016020	membrane	CC	+-+
SolyMTch07g219440	ProSiteProfiles	PS50011	Protein kinase domain profile.	IPR000719	Protein kinase domain	GO:0004672	protein kinase activity	MF	+-+
SolyMTch07g219440	ProSiteProfiles	PS50011	Protein kinase domain profile.	IPR000719	Protein kinase domain	GO:0005524	ATP binding	MF	+-+
SolyMTch07g219440	ProSiteProfiles	PS50011	Protein kinase domain profile.	IPR000719	Protein kinase domain	GO:0006468	protein phosphorylation	BP	+-+
SolyMTch06g193130	Pfam	PF00106	short chain dehydrogenase	IPR002347	Short-chain dehydrogenase/reductase SDR	GO:0016491	oxidoreductase activity	MF	+-+
SolyMTch09g271920	Pfam	PF07765	KIP1-like protein	IPR011684	Protein Networked (NET), actin-binding (NAB) domain	GO:0003779	actin binding	MF	+-+
SolyMTch09g250500	Pfam	PF00230	Major intrinsic protein	IPR000425	Major intrinsic protein	GO:0015267	channel activity	MF	+-+
SolyMTch09g250500	Pfam	PF00230	Major intrinsic protein	IPR000425	Major intrinsic protein	GO:0016020	membrane	CC	+-+
SolyMTch09g250500	Pfam	PF00230	Major intrinsic protein	IPR000425	Major intrinsic protein	GO:0055085	transmembrane transport	BP	+-+
SolyMTch12g348370	Pfam	PF00759	Glycosyl hydrolase family 9	IPR001701	Glycoside hydrolase family 9	GO:0004553	hydrolase activity, hydrolyzing O-glycosyl compounds	MF	+-+
SolyMTch12g348370	Pfam	PF00759	Glycosyl hydrolase family 9	IPR001701	Glycoside hydrolase family 9	GO:0005975	carbohydrate metabolic process	BP	+-+
SolyMTch12g348370	Pfam	PF09478	Carbohydrate binding domain CBM49	IPR019028	Carbohydrate binding domain CBM49	GO:0030246	carbohydrate binding	MF	+-+
SolyMTch12g339480	Pfam	PF03171	2OG-Fe(II) oxygenase superfamily	IPR005123	Oxoglutarate/iron-dependent dioxygenase	GO:0016491	oxidoreductase activity	MF	+-+
SolyMTch10g293170	Pfam	PF00067	Cytochrome P450	IPR001128	Cytochrome P450	GO:0005506	iron ion binding	MF	+-+
SolyMTch10g293170	Pfam	PF00067	Cytochrome P450	IPR001128	Cytochrome P450	GO:0016705	oxidoreductase activity, acting on paired donors, with incorporation or reduction of molecular oxygen	MF	+-+
SolyMTch10g293170	Pfam	PF00067	Cytochrome P450	IPR001128	Cytochrome P450	GO:0020037	heme binding	MF	+-+
SolyMTch12g334080	ProSiteProfiles	PS51032	AP2/ERF domain profile.	IPR001471	AP2/ERF domain	GO:0003700	DNA-binding transcription factor activity	MF	+-+
SolyMTch12g334080	ProSiteProfiles	PS51032	AP2/ERF domain profile.	IPR001471	AP2/ERF domain	GO:0006355	regulation of DNA-templated transcription	BP	+-+
SolyMTch11g311820	Pfam	PF00722	Glycosyl hydrolases family 16	IPR000757	Glycoside hydrolase family 16	GO:0004553	hydrolase activity, hydrolyzing O-glycosyl compounds	MF	+-+
SolyMTch11g311820	Pfam	PF00722	Glycosyl hydrolases family 16	IPR000757	Glycoside hydrolase family 16	GO:0005975	carbohydrate metabolic process	BP	+-+
SolyMTch09g251450	Pfam	PF00657	GDSL-like Lipase/Acylhydrolase	IPR001087	GDSL lipase/esterase	GO:0016788	hydrolase activity, acting on ester bonds	MF	+-+
SolyMTch12g340460	ProSiteProfiles	PS51387	PCMH-type FAD-binding domain profile.	IPR016166	FAD-binding domain, PCMH-type	GO:0071949	FAD binding	MF	+-+
SolyMTch08g236270	Pfam	PF09478	Carbohydrate binding domain CBM49	IPR019028	Carbohydrate binding domain CBM49	GO:0030246	carbohydrate binding	MF	+-+
SolyMTch11g311820	Pfam	PF06955	Xyloglucan endo-transglycosylase (XET) C-terminus	IPR010713	Xyloglucan endo-transglycosylase, C-terminal	GO:0005618	cell wall	CC	+-+
SolyMTch11g311820	Pfam	PF06955	Xyloglucan endo-transglycosylase (XET) C-terminus	IPR010713	Xyloglucan endo-transglycosylase, C-terminal	GO:0006073	NA	NA	+-+
SolyMTch11g311820	Pfam	PF06955	Xyloglucan endo-transglycosylase (XET) C-terminus	IPR010713	Xyloglucan endo-transglycosylase, C-terminal	GO:0016762	xyloglucan:xyloglucosyl transferase activity	MF	+-+
SolyMTch11g311820	Pfam	PF06955	Xyloglucan endo-transglycosylase (XET) C-terminus	IPR010713	Xyloglucan endo-transglycosylase, C-terminal	GO:0048046	apoplast	CC	+-+
SolyMTch11g313920	Pfam	PF02701	Dof domain, zinc finger	IPR003851	Zinc finger, Dof-type	GO:0003677	DNA binding	MF	+-+
SolyMTch11g313920	Pfam	PF02701	Dof domain, zinc finger	IPR003851	Zinc finger, Dof-type	GO:0006355	regulation of DNA-templated transcription	BP	+-+
SolyMTch03g106360	Pfam	PF00010	Helix-loop-helix DNA-binding domain	IPR011598	Myc-type, basic helix-loop-helix (bHLH) domain	GO:0046983	protein dimerization activity	MF	-++
SolyMTch03g087740	Pfam	PF00332	Glycosyl hydrolases family 17	IPR000490	Glycoside hydrolase family 17	GO:0004553	hydrolase activity, hydrolyzing O-glycosyl compounds	MF	-++
SolyMTch03g087740	Pfam	PF00332	Glycosyl hydrolases family 17	IPR000490	Glycoside hydrolase family 17	GO:0005975	carbohydrate metabolic process	BP	-++
SolyMTch01g035720	Pfam	PF01529	DHHC palmitoyltransferase	IPR001594	Palmitoyltransferase, DHHC domain	GO:0016409	palmitoyltransferase activity	MF	-++
SolyMTch03g100580	Pfam	PF00025	ADP-ribosylation factor family	IPR006689	Small GTPase superfamily, ARF/SAR type	GO:0005525	GTP binding	MF	-++
SolyMTch07g214870	Pfam	PF01063	Amino-transferase class IV	IPR001544	Aminotransferase class IV	GO:0003824	catalytic activity	MF	-++
SolyMTch07g218920	Pfam	PF00463	Isocitrate lyase family	IPR006254	Isocitrate lyase	GO:0004451	isocitrate lyase activity	MF	-++
SolyMTch07g218920	Pfam	PF00463	Isocitrate lyase family	IPR006254	Isocitrate lyase	GO:0019752	carboxylic acid metabolic process	BP	-++
SolyMTch07g214870	ProSiteProfiles	PS50994	Integrase catalytic domain profile.	IPR001584	Integrase, catalytic core	GO:0015074	DNA integration	BP	-++
SolyMTch05g146850	Pfam	PF03662	Glycosyl hydrolase family 79, N-terminal domain	IPR005199	Glycoside hydrolase, family 79	GO:0016020	membrane	CC	-++
SolyMTch05g146850	Pfam	PF03662	Glycosyl hydrolase family 79, N-terminal domain	IPR005199	Glycoside hydrolase, family 79	GO:0016798	hydrolase activity, acting on glycosyl bonds	MF	-++
SolyMTch06g181130	Pfam	PF10408	Ubiquitin elongating factor core	IPR019474	Ubiquitin conjugation factor E4, core	GO:0000151	ubiquitin ligase complex	CC	-++
SolyMTch06g181130	Pfam	PF10408	Ubiquitin elongating factor core	IPR019474	Ubiquitin conjugation factor E4, core	GO:0006511	ubiquitin-dependent protein catabolic process	BP	-++
SolyMTch06g181130	Pfam	PF10408	Ubiquitin elongating factor core	IPR019474	Ubiquitin conjugation factor E4, core	GO:0016567	protein ubiquitination	BP	-++
SolyMTch06g181130	Pfam	PF10408	Ubiquitin elongating factor core	IPR019474	Ubiquitin conjugation factor E4, core	GO:0034450	ubiquitin-ubiquitin ligase activity	MF	-++
SolyMTch04g120820	Pfam	PF00335	Tetraspanin family	IPR018499	Tetraspanin/Peripherin	GO:0016021	NA	NA	-++
SolyMTch06g181120	Pfam	PF10408	Ubiquitin elongating factor core	IPR019474	Ubiquitin conjugation factor E4, core	GO:0000151	ubiquitin ligase complex	CC	-++
SolyMTch06g181120	Pfam	PF10408	Ubiquitin elongating factor core	IPR019474	Ubiquitin conjugation factor E4, core	GO:0006511	ubiquitin-dependent protein catabolic process	BP	-++
SolyMTch06g181120	Pfam	PF10408	Ubiquitin elongating factor core	IPR019474	Ubiquitin conjugation factor E4, core	GO:0016567	protein ubiquitination	BP	-++
SolyMTch06g181120	Pfam	PF10408	Ubiquitin elongating factor core	IPR019474	Ubiquitin conjugation factor E4, core	GO:0034450	ubiquitin-ubiquitin ligase activity	MF	-++
SolyMTch05g154970	Pfam	PF00083	Sugar (and other) transporter	IPR005828	Major facilitator, sugar transporter-like	GO:0016021	NA	NA	-++
SolyMTch05g154970	Pfam	PF00083	Sugar (and other) transporter	IPR005828	Major facilitator, sugar transporter-like	GO:0022857	transmembrane transporter activity	MF	-++
SolyMTch05g154970	Pfam	PF00083	Sugar (and other) transporter	IPR005828	Major facilitator, sugar transporter-like	GO:0055085	transmembrane transport	BP	-++
SolyMTch04g129890	ProSiteProfiles	PS51680	SAM-dependent methyltransferase DRM-type domain profile.	IPR030380	SAM-dependent methyltransferase DRM	GO:0006306	NA	NA	-++
SolyMTch04g136930	Pfam	PF00067	Cytochrome P450	IPR001128	Cytochrome P450	GO:0005506	iron ion binding	MF	-++
SolyMTch04g136930	Pfam	PF00067	Cytochrome P450	IPR001128	Cytochrome P450	GO:0016705	oxidoreductase activity, acting on paired donors, with incorporation or reduction of molecular oxygen	MF	-++
SolyMTch04g136930	Pfam	PF00067	Cytochrome P450	IPR001128	Cytochrome P450	GO:0020037	heme binding	MF	-++
SolyMTch04g130090	Pfam	PF02536	mTERF	IPR003690	Transcription termination factor, mitochondrial/chloroplastic	GO:0003690	double-stranded DNA binding	MF	-++
SolyMTch04g130090	Pfam	PF02536	mTERF	IPR003690	Transcription termination factor, mitochondrial/chloroplastic	GO:0006355	regulation of DNA-templated transcription	BP	-++
SolyMTch04g129890	Pfam	PF00145	C-5 cytosine-specific DNA methylase	IPR001525	C-5 cytosine methyltransferase	GO:0008168	methyltransferase activity	MF	-++
SolyMTch09g259480	Pfam	PF00295	Glycosyl hydrolases family 28	IPR000743	Glycoside hydrolase, family 28	GO:0004650	polygalacturonase activity	MF	-++
SolyMTch09g259480	Pfam	PF00295	Glycosyl hydrolases family 28	IPR000743	Glycoside hydrolase, family 28	GO:0005975	carbohydrate metabolic process	BP	-++
SolyMTch11g312400	Pfam	PF00111	2Fe-2S iron-sulfur cluster binding domain	IPR001041	2Fe-2S ferredoxin-type iron-sulfur binding domain	GO:0009055	electron transfer activity	MF	-++
SolyMTch11g312400	Pfam	PF00111	2Fe-2S iron-sulfur cluster binding domain	IPR001041	2Fe-2S ferredoxin-type iron-sulfur binding domain	GO:0051536	iron-sulfur cluster binding	MF	-++
SolyMTch10g276640	Pfam	PF00348	Polyprenyl synthetase	IPR000092	Polyprenyl synthetase	GO:0008299	isoprenoid biosynthetic process	BP	-++
SolyMTch09g250930	Pfam	PF03171	2OG-Fe(II) oxygenase superfamily	IPR005123	Oxoglutarate/iron-dependent dioxygenase	GO:0016491	oxidoreductase activity	MF	-++
SolyMTch12g339340	Pfam	PF02298	Plastocyanin-like domain	IPR003245	Phytocyanin domain	GO:0009055	electron transfer activity	MF	-++
SolyMTch12g341050	Pfam	PF02990	Endomembrane protein 70	IPR004240	Nonaspanin (TM9SF)	GO:0016021	NA	NA	-++
SolyMTch10g290150	Pfam	PF00046	Homeodomain	IPR001356	Homeobox domain	GO:0003677	DNA binding	MF	-++
SolyMTch12g341670	Pfam	PF02365	No apical meristem (NAM) protein	IPR003441	NAC domain	GO:0003677	DNA binding	MF	-++
SolyMTch12g341670	Pfam	PF02365	No apical meristem (NAM) protein	IPR003441	NAC domain	GO:0006355	regulation of DNA-templated transcription	BP	-++
SolyMTch02g066490	Pfam	PF00274	Fructose-bisphosphate aldolase class-I	IPR000741	Fructose-bisphosphate aldolase, class-I	GO:0004332	fructose-bisphosphate aldolase activity	MF	+++
SolyMTch02g066490	Pfam	PF00274	Fructose-bisphosphate aldolase class-I	IPR000741	Fructose-bisphosphate aldolase, class-I	GO:0006096	glycolytic process	BP	+++
SolyMTch03g107210	Pfam	PF00010	Helix-loop-helix DNA-binding domain	IPR011598	Myc-type, basic helix-loop-helix (bHLH) domain	GO:0046983	protein dimerization activity	MF	+++
SolyMTch03g084220	Pfam	PF00909	Ammonium Transporter Family	IPR024041	Ammonium transporter AmtB-like domain	GO:0008519	ammonium channel activity	MF	+++
SolyMTch03g084220	Pfam	PF00909	Ammonium Transporter Family	IPR024041	Ammonium transporter AmtB-like domain	GO:0015696	NA	NA	+++
SolyMTch03g084220	Pfam	PF00909	Ammonium Transporter Family	IPR024041	Ammonium transporter AmtB-like domain	GO:0016020	membrane	CC	+++
SolyMTch03g080370	Pfam	PF00657	GDSL-like Lipase/Acylhydrolase	IPR001087	GDSL lipase/esterase	GO:0016788	hydrolase activity, acting on ester bonds	MF	+++
SolyMTch01g017110	ProSiteProfiles	PS50888	Myc-type, basic helix-loop-helix (bHLH) domain profile.	IPR011598	Myc-type, basic helix-loop-helix (bHLH) domain	GO:0046983	protein dimerization activity	MF	+++
SolyMTch01g002960	Pfam	PF00141	Peroxidase	IPR002016	Haem peroxidase	GO:0004601	peroxidase activity	MF	+++
SolyMTch01g002960	Pfam	PF00141	Peroxidase	IPR002016	Haem peroxidase	GO:0006979	response to oxidative stress	BP	+++
SolyMTch01g002960	Pfam	PF00141	Peroxidase	IPR002016	Haem peroxidase	GO:0020037	heme binding	MF	+++
SolyMTch03g105570	ProSiteProfiles	PS51032	AP2/ERF domain profile.	IPR001471	AP2/ERF domain	GO:0003700	DNA-binding transcription factor activity	MF	+++
SolyMTch03g105570	ProSiteProfiles	PS51032	AP2/ERF domain profile.	IPR001471	AP2/ERF domain	GO:0006355	regulation of DNA-templated transcription	BP	+++
SolyMTch04g140310	Pfam	PF02183	Homeobox associated leucine zipper	IPR003106	Leucine zipper, homeobox-associated	GO:0006355	regulation of DNA-templated transcription	BP	+++
SolyMTch04g140310	Pfam	PF02183	Homeobox associated leucine zipper	IPR003106	Leucine zipper, homeobox-associated	GO:0043565	sequence-specific DNA binding	MF	+++
SolyMTch05g145790	Pfam	PF00643	B-box zinc finger	IPR000315	B-box-type zinc finger	GO:0008270	zinc ion binding	MF	+++
SolyMTch05g166320	Pfam	PF00847	AP2 domain	IPR001471	AP2/ERF domain	GO:0003700	DNA-binding transcription factor activity	MF	+++
SolyMTch05g166320	Pfam	PF00847	AP2 domain	IPR001471	AP2/ERF domain	GO:0006355	regulation of DNA-templated transcription	BP	+++
SolyMTch08g243090	Pfam	PF00642	Zinc finger C-x8-C-x5-C-x3-H type (and similar)	IPR000571	Zinc finger, CCCH-type	GO:0046872	metal ion binding	MF	+++
SolyMTch10g301570	Pfam	PF03759	PRONE (Plant-specific Rop nucleotide exchanger)	IPR005512	PRONE domain	GO:0005085	guanyl-nucleotide exchange factor activity	MF	+++
SolyMTch09g269900	Pfam	PF13181	Tetratricopeptide repeat	IPR019734	Tetratricopeptide repeat	GO:0005515	protein binding	MF	+++
SolyMTch12g327430	Pfam	PF06596	Photosystem II reaction centre X protein (PsbX)	IPR009518	Photosystem II PsbX	GO:0009523	photosystem II	CC	+++
SolyMTch12g327430	Pfam	PF06596	Photosystem II reaction centre X protein (PsbX)	IPR009518	Photosystem II PsbX	GO:0015979	photosynthesis	BP	+++
SolyMTch12g327430	Pfam	PF06596	Photosystem II reaction centre X protein (PsbX)	IPR009518	Photosystem II PsbX	GO:0016020	membrane	CC	+++
SolyMTch10g277820	Pfam	PF00097	Zinc finger, C3HC4 type (RING finger)	IPR018957	Zinc finger, C3HC4 RING-type	GO:0046872	metal ion binding	MF	+++
SolyMTch12g327420	Pfam	PF06596	Photosystem II reaction centre X protein (PsbX)	IPR009518	Photosystem II PsbX	GO:0009523	photosystem II	CC	+++
SolyMTch12g327420	Pfam	PF06596	Photosystem II reaction centre X protein (PsbX)	IPR009518	Photosystem II PsbX	GO:0015979	photosynthesis	BP	+++
SolyMTch12g327420	Pfam	PF06596	Photosystem II reaction centre X protein (PsbX)	IPR009518	Photosystem II PsbX	GO:0016020	membrane	CC	+++

## Sheet: Table S9
Table S9. UbPred-based prediction of lysine ubiquitination sites.
Sequence	Position	Score
SlGRF4-GIF1b	205	0.98		Only lysines with the score ≥0.62 are considered to be ubiquitinated.
SlGRF4-GIF1b	150	0.91
AtGRF5-GIF1	605	0.88
SlGRF4-GIF1b	564	0.85
AtGRF5-GIF1	363	0.84
AtGRF5-GIF1	579	0.83
SlGRF4-GIF1b	286	0.82
AtGRF5-GIF1	207	0.8
AtGRF5-GIF1	298	0.8
SlGRF4-GIF1b	190	0.8
SlGRF4-GIF1b	317	0.79
SlGRF4-GIF1b	534	0.78
AtGRF5-GIF1	335	0.77
AtGRF5-GIF1	378	0.77
SlGRF4-GIF1b	305	0.76
SlGRF4-GIF1b	292	0.74
AtGRF5-GIF1	356	0.73
AtGRF5-GIF1	364	0.71
SlGRF4-GIF1b	293	0.7
SlGRF4-GIF1b	308	0.69
SlGRF4-GIF1b	344	0.66
SlGRF4-GIF1b	406	0.64
AtGRF5-GIF1	448	0.62
AtGRF5-GIF1	241	0.59
SlGRF4-GIF1b	249	0.58
SlGRF4-GIF1b	396	0.54
SlGRF4-GIF1b	76	0.52
AtGRF5-GIF1	33	0.5
AtGRF5-GIF1	439	0.5
SlGRF4-GIF1b	28	0.5
SlGRF4-GIF1b	75	0.5
SlGRF4-GIF1b	96	0.49
AtGRF5-GIF1	434	0.47
SlGRF4-GIF1b	387	0.46
AtGRF5-GIF1	79	0.45
SlGRF4-GIF1b	55	0.4
SlGRF4-GIF1b	382	0.35
SlGRF4-GIF1b	118	0.32
SlGRF4-GIF1b	103	0.3
AtGRF5-GIF1	106	0.29
AtGRF5-GIF1	121	0.26
AtGRF5-GIF1	110	0.24
AtGRF5-GIF1	94	0.16
SlGRF4-GIF1b	90	0.13
AtGRF5-GIF1	93	0.12
SlGRF4-GIF1b	91	0.1

## Sheet: Table S10
Table S10. Relative expression levels of GRF-GIF proteins calculated by western blot analysis.
Sample	Replicates (relative expression level)			Average	SD
	1	2	3
AtGRF5-GIF1	1	1	1	1	0
AtGRF5-GIF1 + MG132	2.5181	2.43902	2.06844	2.34185	0.240065
AtK363R	1.62403	2.25115	1.88455	1.91991	0.315053
AtK605R	1.53424	1.80132	1.10711	1.48089	0.350167
AtK363 605R	0.458214	1.21645	1.00057	0.891742	0.390655
SlGRF4-GIFb	1	1	1	1	0
SlGRF4-GIFb + MG132	1.37952	1.5767	1.5734	1.50987	0.112902
SlK150R	0.828574	0.466179	0.844858	0.713204	0.214085
SlK205R	1.24105	0.762394	0.760844	0.921428	0.276799
SlK564R	1.56882	1.46792	1.35452	1.46376	0.10721
SlK 150 205 564R	1.15891	0.632428	0.546102	0.779147	0.331706

[truncated: 2 more sheets: Table S11, Table S12]
